# Supplementary material for: Antagonistic modulation of NPY/AgRP and POMC neurons in the arcuate nucleus by noradrenalin
Source: eLife. 2017 Jun 20;6:e25770. doi: 10.7554/eLife.25770 (PMC5478265; doi:10.7554/eLife.25770)
Supplement: Supplementary file 1. — FC, fold difference. p, p-value. DOI: http://dx.doi.org/10.7554/eLife.25770.012 [file elife-25770-supp1.xlsx]

## Sheet: Sheet1
Supplemental File related to Figure 4. Significant gene expression changes between POMC- and NPY-expressing
neurons. FC: fold change, P: p-value
EnsemblID	Description	Symbol	FC	p
ENSMUSG00000031551	indoleamine 2,3-dioxygenase 1 [Source:MGI Symbol;Acc:MGI:96416]	Ido1	-640.39	0
ENSMUSG00000020052	achaete-scute complex homolog 1 (Drosophila) [Source:MGI Symbol;Acc:MGI:96919]	Ascl1	-586.18	0
ENSMUSG00000050600	zinc finger protein 831 [Source:MGI Symbol;Acc:MGI:3641861]	Zfp831	-541.83	0
ENSMUSG00000020469	myosin, light polypeptide 7, regulatory [Source:MGI Symbol;Acc:MGI:107495]	Myl7	-344.92	0
ENSMUSG00000028736	paired box 7 [Source:MGI Symbol;Acc:MGI:97491]	Pax7	-225.94	0
ENSMUSG00000059751	ribosomal protein S3A3 [Source:MGI Symbol;Acc:MGI:3643406]		-175.56	0
ENSMUSG00000079008	predicted gene 14124 [Source:MGI Symbol;Acc:MGI:3652002]	Gm14124	-165.57	4e-06
ENSMUSG00000045404	potassium channel, subfamily K, member 13 [Source:MGI Symbol;Acc:MGI:2384976]	Kcnk13	-163.51	1e-06
ENSMUSG00000020660	pro-opiomelanocortin-alpha [Source:MGI Symbol;Acc:MGI:97742]	Pomc	-147.06	0
ENSMUSG00000021342	prolactin [Source:MGI Symbol;Acc:MGI:97762]	Prl	-146.43	1.9e-05
ENSMUSG00000066952	myosin 1H [Source:MGI Symbol;Acc:MGI:1914674]	Myo1h	-141.5	0
ENSMUSG00000027358	bone morphogenetic protein 2 [Source:MGI Symbol;Acc:MGI:88177]	Bmp2	-139.78	0
ENSMUSG00000078235	family with sequence similarity 43, member B [Source:MGI Symbol;Acc:MGI:3651622]	Fam43b	-130.56	0
ENSMUSG00000048540	nescient helix loop helix 2 [Source:MGI Symbol;Acc:MGI:97324]	Nhlh2	-127.37	0
ENSMUSG00000043441	G protein-coupled receptor 149 [Source:MGI Symbol;Acc:MGI:2443628]	Gpr149	-126.27	0
ENSMUSG00000079466	PR domain containing 12 [Source:MGI Symbol;Acc:MGI:2685844]	Prdm12	-107.11	0
ENSMUSG00000009214	transmembrane protein 8C [Source:MGI Symbol;Acc:MGI:1913389]	Tmem8c	-104.5	0
ENSMUSG00000046593	transmembrane protein 215 [Source:MGI Symbol;Acc:MGI:2444167]	Tmem215	-98.99	3e-06
ENSMUSG00000031130	bombesin-like receptor 3 [Source:MGI Symbol;Acc:MGI:1100501]	Brs3	-91.69	6.9e-05
ENSMUSG00000014813	stanniocalcin 1 [Source:MGI Symbol;Acc:MGI:109131]	Stc1	-89.07	0
ENSMUSG00000064262	GTPase, IMAP family member 8 [Source:MGI Symbol;Acc:MGI:2685303]	Gimap8	-85.31	3e-06
ENSMUSG00000028602	tumor necrosis factor receptor superfamily, member 8 [Source:MGI Symbol;Acc:MGI:99908]	Tnfrsf8	-84.84	0
ENSMUSG00000032487	prostaglandin-endoperoxide synthase 2 [Source:MGI Symbol;Acc:MGI:97798]	Ptgs2	-78.53	5.3e-05
ENSMUSG00000025370	cadherin 9 [Source:MGI Symbol;Acc:MGI:107433]	Cdh9	-76.98	0
ENSMUSG00000085497	predicted gene 15985 [Source:MGI Symbol;Acc:MGI:3801786]		-76.95	0.00023
ENSMUSG00000054871	transmembrane protein 158 [Source:MGI Symbol;Acc:MGI:1919559]	Tmem158	-75.55	0
ENSMUSG00000042064	myosin IIIB [Source:MGI Symbol;Acc:MGI:2448580]	Myo3b	-72.7	0
ENSMUSG00000029193	cholecystokinin A receptor [Source:MGI Symbol;Acc:MGI:99478]	Cckar	-70.4	0
ENSMUSG00000090707	predicted gene 8237 [Source:MGI Symbol;Acc:MGI:3644039]		-68.75	2.1e-05
ENSMUSG00000022026	olfactomedin 4 [Source:MGI Symbol;Acc:MGI:2685142]	Olfm4	-64.16	0.00045
ENSMUSG00000091705	histocompatibility 2, Q region locus 2 [Source:MGI Symbol;Acc:MGI:95931]	H2-Q2	-64.04	0
ENSMUSG00000028339	collagen, type XV, alpha 1 [Source:MGI Symbol;Acc:MGI:88449]	Col15a1	-62.27	5.4e-05
ENSMUSG00000030866	endoplasmic reticulum (ER) to nucleus signalling 2 [Source:MGI Symbol;Acc:MGI:1349436]	Ern2	-61.83	7.3e-05
ENSMUSG00000085224	predicted gene 13425 [Source:MGI Symbol;Acc:MGI:3649915]		-60.47	0.000194
ENSMUSG00000034918	cadherin-related family member 2 [Source:MGI Symbol;Acc:MGI:2687323]	Cdhr2	-60.23	9e-06
ENSMUSG00000097016	predicted gene, 26708 [Source:MGI Symbol;Acc:MGI:5477202]		-57.88	0.000649
ENSMUSG00000022754	transmembrane protein 45a [Source:MGI Symbol;Acc:MGI:1913122]	Tmem45a	-57.69	0.000656
ENSMUSG00000097198	RIKEN cDNA 9330159N05 gene [Source:MGI Symbol;Acc:MGI:2441739]		-57.69	0.000656
ENSMUSG00000103408	predicted gene, 37933 [Source:MGI Symbol;Acc:MGI:5611161]		-56.59	0.000701
ENSMUSG00000055409	NEL-like 1 [Source:MGI Symbol;Acc:MGI:2443902]	Nell1	-55.41	0
ENSMUSG00000096904	predicted gene 3591 [Source:MGI Symbol;Acc:MGI:3781768]		-53.32	0.000575
ENSMUSG00000009350	myeloperoxidase [Source:MGI Symbol;Acc:MGI:97137]	Mpo	-53.2	0.000371
ENSMUSG00000044162	TNFAIP3 interacting protein 3 [Source:MGI Symbol;Acc:MGI:3041165]	Tnip3	-52.29	0.000952
ENSMUSG00000095295	predicted gene, 3488 [Source:MGI Symbol;Acc:MGI:3781665]	Gm3317;Gm3012;G	-51.39	1.1e-05
ENSMUSG00000025946	parathyroid hormone 2 receptor [Source:MGI Symbol;Acc:MGI:2180917]	Pth2r	-50.91	0.000121
ENSMUSG00000044461	shisa family member 2 [Source:MGI Symbol;Acc:MGI:2444716]	Shisa2	-49.7	0.000122
ENSMUSG00000029304	secreted phosphoprotein 1 [Source:MGI Symbol;Acc:MGI:98389]	Spp1	-49.39	0.00111
ENSMUSG00000102123	predicted gene 4319 [Source:MGI Symbol;Acc:MGI:3782500]		-47.81	0.001235
ENSMUSG00000041479	synaptotagmin XV [Source:MGI Symbol;Acc:MGI:2442166]	Syt15	-46.7	2e-06
ENSMUSG00000020099	unc-5 homolog B (C. elegans) [Source:MGI Symbol;Acc:MGI:894703]	Unc5b	-46.09	0
ENSMUSG00000045930	C-type lectin domain family 14, member a [Source:MGI Symbol;Acc:MGI:1914114]	Clec14a	-46.07	1.8e-05
ENSMUSG00000037544	discs, large (Drosophila) homolog-associated protein 5 [Source:MGI Symbol;Acc:MGI:2183453]	Dlgap5	-45.74	0.001015
ENSMUSG00000052301	double C2, alpha [Source:MGI Symbol;Acc:MGI:109446]	Doc2a	-44.73	0.001094
ENSMUSG00000063011	mesothelin [Source:MGI Symbol;Acc:MGI:1888992]	Msln	-44.7	0.000346
ENSMUSG00000026163	SPHK1 interactor, AKAP domain containing [Source:MGI Symbol;Acc:MGI:1924879]	Sphkap	-44.23	1e-06
ENSMUSG00000003436	delta-like 3 (Drosophila) [Source:MGI Symbol;Acc:MGI:1096877]	Dll3	-43.72	0.001646
ENSMUSG00000030218	matrix Gla protein [Source:MGI Symbol;Acc:MGI:96976]	Mgp	-43.5	2e-06
ENSMUSG00000078186	predicted gene 13821 [Source:MGI Symbol;Acc:MGI:3652003]		-42.8	0.00182
ENSMUSG00000074466	predicted gene 15417 [Source:MGI Symbol;Acc:MGI:3642531]		-42.66	5e-06
ENSMUSG00000087624	RIKEN cDNA 9230111E07 gene [Source:MGI Symbol;Acc:MGI:1924998]		-42.44	0.000317
ENSMUSG00000037014	somatostatin receptor 4 [Source:MGI Symbol;Acc:MGI:105372]	Sstr4	-42.43	0.000243
ENSMUSG00000102291	predicted gene, 37542 [Source:MGI Symbol;Acc:MGI:5610770]		-42.02	0.001866
ENSMUSG00000045871	SLIT and NTRK-like family, member 6 [Source:MGI Symbol;Acc:MGI:2443198]	Slitrk6	-41.34	0.001397
ENSMUSG00000102667	predicted gene, 19901 [Source:MGI Symbol;Acc:MGI:5012086]		-41.21	0.001983
ENSMUSG00000094407	predicted gene, 23141 [Source:MGI Symbol;Acc:MGI:5452918]		-40.13	0.002222
ENSMUSG00000064984	small nucleolar RNA, C/D box U73A [Source:MGI Symbol;Acc:MGI:1321388]		-39.87	0.002197
ENSMUSG00000100812	RIKEN cDNA A730098A19 gene [Source:MGI Symbol;Acc:MGI:2444037]		-39.82	0.000206
ENSMUSG00000005268	prolactin receptor [Source:MGI Symbol;Acc:MGI:97763]	Prlr	-39.2	0
ENSMUSG00000103771	predicted gene, 36934 [Source:MGI Symbol;Acc:MGI:5610162]		-38.96	0.002359
ENSMUSG00000058669	NK2 homeobox 9 [Source:MGI Symbol;Acc:MGI:1270158]	Nkx2-9	-38.91	0.002442
ENSMUSG00000103891	predicted gene, 37941 [Source:MGI Symbol;Acc:MGI:5611169]		-38.73	4e-06
ENSMUSG00000044499	heparan sulfate (glucosamine) 3-O-sulfotransferase 5 [Source:MGI Symbol;Acc:MGI:2441996]	Hs3st5	-38.27	0.000197
ENSMUSG00000086842	predicted gene 15681 [Source:MGI Symbol;Acc:MGI:3783123]		-37.78	0.002592
ENSMUSG00000049916	RIKEN cDNA 2610318N02 gene [Source:MGI Symbol;Acc:MGI:1917708]	2610318N02Rik	-37.35	0.002683
ENSMUSG00000091744	predicted gene, 17732 [Source:MGI Symbol;Acc:MGI:4937366]		-37.35	0.002683
ENSMUSG00000084603	predicted gene, 22204 [Source:MGI Symbol;Acc:MGI:5451981]		-36.4	0.002901
ENSMUSG00000085006	cDNA sequence BC021767 [Source:MGI Symbol;Acc:MGI:3615512]		-36.12	0.001201
ENSMUSG00000098977	predicted gene 27196 [Source:MGI Symbol;Acc:MGI:5521039]		-35.91	0.003021
ENSMUSG00000048138	doublesex and mab-3 related transcription factor 2 [Source:MGI Symbol;Acc:MGI:1330307]	Dmrt2	-35.66	0.003083
ENSMUSG00000094304	predicted gene, 24923 [Source:MGI Symbol;Acc:MGI:5454700]		-35.55	0.002439
ENSMUSG00000083622	predicted gene 15570 [Source:MGI Symbol;Acc:MGI:3783018]		-35.21	0.003204
ENSMUSG00000073514	docking protein 6 [Source:MGI Symbol;Acc:MGI:3639495]	Dok6	-35.02	0
ENSMUSG00000098108	predicted gene, 27008 [Source:MGI Symbol;Acc:MGI:5504123]		-34.88	0.001645
ENSMUSG00000028551	cyclin-dependent kinase inhibitor 2C (p18, inhibits CDK4) [Source:MGI Symbol;Acc:MGI:105388]	Cdkn2c	-34.72	0.003338
ENSMUSG00000082021	predicted gene 14991 [Source:MGI Symbol;Acc:MGI:3705875]		-34.54	0.002663
ENSMUSG00000084201	predicted gene 11926 [Source:MGI Symbol;Acc:MGI:3651637]		-34.38	3.7e-05
ENSMUSG00000092516	predicted gene 20397 [Source:MGI Symbol;Acc:MGI:5141862]		-33.98	0.003556
ENSMUSG00000091575	RIKEN cDNA 2010016I18 gene [Source:MGI Symbol;Acc:MGI:1916456]		-33.37	0.002785
ENSMUSG00000041380	5-hydroxytryptamine (serotonin) receptor 2C [Source:MGI Symbol;Acc:MGI:96281]	Htr2c	-33.02	4e-06
ENSMUSG00000049848	carcinoembryonic antigen-related cell adhesion molecule 19 [Source:MGI Symbol;Acc:MGI:2443001]	Ceacam19	-32.48	0.003021
ENSMUSG00000093100	microRNA 3971 [Source:MGI Symbol;Acc:MGI:4950411]		-32.48	0.003021
ENSMUSG00000034329	BRCA1 interacting protein C-terminal helicase 1 [Source:MGI Symbol;Acc:MGI:2442836]	Brip1	-32.46	3e-06
ENSMUSG00000034911	Usher syndrome 1C binding protein 1 [Source:MGI Symbol;Acc:MGI:1922920]	Ushbp1	-32.27	0.000414
ENSMUSG00000039496	cerebral dopamine neurotrophic factor [Source:MGI Symbol;Acc:MGI:3606576]	Cdnf	-31.99	7e-06
ENSMUSG00000060735	relaxin family peptide receptor 3 [Source:MGI Symbol;Acc:MGI:2441827]	Rxfp3	-31.96	0.000602
ENSMUSG00000059588	calcitonin receptor-like [Source:MGI Symbol;Acc:MGI:1926944]	Calcrl	-31.83	7.7e-05
ENSMUSG00000106140			-31.35	0.000584
ENSMUSG00000059479	UDP-GlcNAc:betaGal beta-1,3-N-acetylglucosaminyltransferase 8 [Source:MGI Symbol;Acc:MGI:2385269]	B3gnt8	-31.16	0.004289
ENSMUSG00000064254	ethylmalonic encephalopathy 1 [Source:MGI Symbol;Acc:MGI:1913321]	Ethe1	-30.99	0.000673
ENSMUSG00000041710	transient receptor potential cation channel, subfamily C, member 5 [Source:MGI Symbol;Acc:MGI:109524]	Trpc5	-30.96	0
ENSMUSG00000034825	nuclear receptor interacting protein 3 [Source:MGI Symbol;Acc:MGI:1925843]	Nrip3	-30.89	0
ENSMUSG00000053747	SRY (sex determining region Y)-box 14 [Source:MGI Symbol;Acc:MGI:98362]	Sox14	-30.59	0.004822
ENSMUSG00000094952	microRNA 3070b [Source:MGI Symbol;Acc:MGI:4834244]		-30.55	0.004953
ENSMUSG00000097558	predicted gene, 26902 [Source:MGI Symbol;Acc:MGI:5477396]		-30.11	0.00178
ENSMUSG00000078932	cDNA sequence CN725425 [Source:MGI Symbol;Acc:MGI:3613655]		-29.63	0.003965
ENSMUSG00000054641	multimerin 1 [Source:MGI Symbol;Acc:MGI:1918195]	Mmrn1	-29.51	0.00534
ENSMUSG00000024529	lysyl oxidase [Source:MGI Symbol;Acc:MGI:96817]	Lox	-29.36	0.00407
ENSMUSG00000011263	exocyst complex component 3-like 2 [Source:MGI Symbol;Acc:MGI:1921713]		-29.24	0.005482
ENSMUSG00000026822	lipocalin 2 [Source:MGI Symbol;Acc:MGI:96757]	Lcn2	-29.24	0.005482
ENSMUSG00000103296	predicted gene, 38234 [Source:MGI Symbol;Acc:MGI:5611462]		-29.01	0.005721
ENSMUSG00000028785	hippocalcin [Source:MGI Symbol;Acc:MGI:1336200]	Hpca	-28.99	0.00186
ENSMUSG00000089710	predicted gene 15810 [Source:MGI Symbol;Acc:MGI:3802042]		-28.98	0.005618
ENSMUSG00000036687	transmembrane protein 184a [Source:MGI Symbol;Acc:MGI:2385897]	Tmem184a	-28.75	0.002507
ENSMUSG00000077338	predicted gene, 23294 [Source:MGI Symbol;Acc:MGI:5453071]		-28.7	0.005772
ENSMUSG00000103192	predicted gene, 37645 [Source:MGI Symbol;Acc:MGI:5610873]		-28.7	0.005772
ENSMUSG00000105054			-28.7	0.005772
ENSMUSG00000048251	B cell leukemia/lymphoma 11B [Source:MGI Symbol;Acc:MGI:1929913]	Bcl11b	-28.42	0.005932
ENSMUSG00000096990	predicted gene, 26790 [Source:MGI Symbol;Acc:MGI:5477284]		-28.32	0.001329
ENSMUSG00000099618	predicted gene 28118 [Source:MGI Symbol;Acc:MGI:5578824]		-28.3	0.004777
ENSMUSG00000085351	predicted gene 12472 [Source:MGI Symbol;Acc:MGI:3649439]		-28.21	0.004822
ENSMUSG00000076670	immunoglobulin heavy variable 3-5 [Source:MGI Symbol;Acc:MGI:3648045]		-28.14	0.006098
ENSMUSG00000025243	solute carrier family 6 (neurotransmitter transporter), member 20B [Source:MGI Symbol;Acc:MGI:1336891]	Slc6a20b	-27.62	0.000459
ENSMUSG00000082981	polymerase (RNA) II (DNA directed) polypeptide K, pseudogene [Source:MGI Symbol;Acc:MGI:3650073]		-27.62	0.004856
ENSMUSG00000030825	hydroxysteroid (17-beta) dehydrogenase 14 [Source:MGI Symbol;Acc:MGI:1913315]	Hsd17b14	-27.57	0.006453
ENSMUSG00000030075	contactin 3 [Source:MGI Symbol;Acc:MGI:99534]	Cntn3	-27.54	0.000132
ENSMUSG00000106515			-27.31	0.004584
ENSMUSG00000087652	predicted gene 15918 [Source:MGI Symbol;Acc:MGI:3801738]		-27.28	0.006642
ENSMUSG00000085017	predicted gene 13412 [Source:MGI Symbol;Acc:MGI:3650612]		-27.05	0.006927
ENSMUSG00000020907	recoverin [Source:MGI Symbol;Acc:MGI:97883]	Rcvrn	-26.87	0.005471
ENSMUSG00000105941			-26.7	0.007045
ENSMUSG00000073787	predicted gene 10575 [Source:MGI Symbol;Acc:MGI:3708765]		-26.65	0.005369
ENSMUSG00000031838	interferon gamma inducible protein 30 [Source:MGI Symbol;Acc:MGI:2137648]	Ifi30	-26.65	0.007094
ENSMUSG00000101586	predicted gene 29017 [Source:MGI Symbol;Acc:MGI:5579723]		-26.27	0.005824
ENSMUSG00000092216	predicted gene, 19345 [Source:MGI Symbol;Acc:MGI:5011530]	Gm19345	-26.26	0.007503
ENSMUSG00000042581	thrombospondin, type I, domain containing 7B [Source:MGI Symbol;Acc:MGI:2443925]	Thsd7b	-26.21	0.001584
ENSMUSG00000037428	VGF nerve growth factor inducible [Source:MGI Symbol;Acc:MGI:1343180]	Vgf	-26.05	0
ENSMUSG00000017400	SH3 and cysteine rich domain 2 [Source:MGI Symbol;Acc:MGI:2144518]	Stac2	-25.86	0.004252
ENSMUSG00000033063	contactin associated protein-like 3 [Source:MGI Symbol;Acc:MGI:3588199]	Cntnap3	-25.85	0.007825
ENSMUSG00000093548	predicted gene 6407 [Source:MGI Symbol;Acc:MGI:3642965]		-25.85	0.007825
ENSMUSG00000033715	aldo-keto reductase family 1, member C14 [Source:MGI Symbol;Acc:MGI:2145458]	Akr1c14	-25.82	0.005872
ENSMUSG00000033467	cytokine receptor-like factor 2 [Source:MGI Symbol;Acc:MGI:1889506]	Crlf2	-25.54	0.00118
ENSMUSG00000028970	ATP-binding cassette, sub-family B (MDR/TAP), member 1B [Source:MGI Symbol;Acc:MGI:97568]	Abcb1b	-25.41	7e-06
ENSMUSG00000087400	predicted gene 15270 [Source:MGI Symbol;Acc:MGI:3705149]		-25.31	0.000597
ENSMUSG00000032564	copine IV [Source:MGI Symbol;Acc:MGI:1921270]	Cpne4	-25.23	0
ENSMUSG00000036437	neuropeptide Y receptor Y1 [Source:MGI Symbol;Acc:MGI:104963]	Npy1r	-25.11	0
ENSMUSG00000049112	oxytocin receptor [Source:MGI Symbol;Acc:MGI:109147]	Oxtr	-25.09	0.004661
ENSMUSG00000097833	predicted gene 5976 [Source:MGI Symbol;Acc:MGI:3646538]		-25.02	0.008537
ENSMUSG00000021215	neuroepithelial cell transforming gene 1 [Source:MGI Symbol;Acc:MGI:1927138]	Net1	-25.01	0.000762
ENSMUSG00000053310	neurogranin [Source:MGI Symbol;Acc:MGI:1927184]	Nrgn	-24.96	0.000588
ENSMUSG00000057534	predicted gene 15698 [Source:MGI Symbol;Acc:MGI:3651308]		-24.9	0.008496
ENSMUSG00000086847	T-box 3, opposite strand 2 [Source:MGI Symbol;Acc:MGI:3801954]		-24.8	0.000293
ENSMUSG00000036062	expressed sequence N28178 [Source:MGI Symbol;Acc:MGI:2140712]	N28178	-24.74	0.004094
ENSMUSG00000019828	glutamate receptor, metabotropic 1 [Source:MGI Symbol;Acc:MGI:1351338]	Grm1	-24.71	7.9e-05
ENSMUSG00000077925	microRNA 453 [Source:MGI Symbol;Acc:MGI:3718517]		-24.64	0.004553
ENSMUSG00000096144	RIKEN cDNA B020004C17 gene [Source:MGI Symbol;Acc:MGI:3588236]	B020004C17Rik	-24.57	0.008955
ENSMUSG00000098825	predicted gene, 27285 [Source:MGI Symbol;Acc:MGI:5530667]		-24.57	0.008955
ENSMUSG00000073388	RIKEN cDNA A330017A19 gene [Source:MGI Symbol;Acc:MGI:3045380]		-24.49	0.002964
ENSMUSG00000079357	predicted gene 11100 [Source:MGI Symbol;Acc:MGI:3779338]		-24.49	0.004091
ENSMUSG00000090399	predicted gene, 38399 [Source:MGI Symbol;Acc:MGI:5620007]		-24.25	0.006981
ENSMUSG00000085517	predicted gene 12963 [Source:MGI Symbol;Acc:MGI:3651569]		-24.24	0.007334
ENSMUSG00000022304	dihydropyrimidinase [Source:MGI Symbol;Acc:MGI:1928679]	Dpys	-24.14	0.009379
ENSMUSG00000058400	pyroglutamylated RFamide peptide receptor [Source:MGI Symbol;Acc:MGI:2677633]	Qrfpr	-24.07	0.005231
ENSMUSG00000032274	cytochrome P450, family 19, subfamily a, polypeptide 1 [Source:MGI Symbol;Acc:MGI:88587]	Cyp19a1	-23.98	0.009388
ENSMUSG00000100860	RIKEN cDNA 2010009K17 gene [Source:MGI Symbol;Acc:MGI:1919590]		-23.72	0.003403
ENSMUSG00000103307	predicted gene, 19335 [Source:MGI Symbol;Acc:MGI:5011520]		-23.7	0.009835
ENSMUSG00000028076	CD1d1 antigen [Source:MGI Symbol;Acc:MGI:107674]	Cd1d1	-23.66	0.009719
ENSMUSG00000007833	aldehyde dehydrogenase 16 family, member A1 [Source:MGI Symbol;Acc:MGI:1916998]	Aldh16a1	-23.63	0.005164
ENSMUSG00000025582	neuronal pentraxin 1 [Source:MGI Symbol;Acc:MGI:107811]	Nptx1	-23.35	0.000426
ENSMUSG00000097658	predicted gene, 16755 [Source:MGI Symbol;Acc:MGI:4439679]		-23.35	0.007687
ENSMUSG00000061013	mohawk homeobox [Source:MGI Symbol;Acc:MGI:2687286]	Mkx	-23.05	1e-06
ENSMUSG00000047443	family with sequence similarity 132, member B [Source:MGI Symbol;Acc:MGI:3606476]	Fam132b	-22.76	0.003715
ENSMUSG00000027400	prodynorphin [Source:MGI Symbol;Acc:MGI:97535]	Pdyn	-22.71	7e-06
ENSMUSG00000002661	alkB, alkylation repair homolog 7 (E. coli) [Source:MGI Symbol;Acc:MGI:1913650]	Alkbh7	-22.44	0.000877
ENSMUSG00000103592	predicted gene, 38364 [Source:MGI Symbol;Acc:MGI:5611592]		-22.36	0.008563
ENSMUSG00000103596	predicted gene, 37354 [Source:MGI Symbol;Acc:MGI:5610582]		-21.95	0.000958
ENSMUSG00000026824	potassium inwardly-rectifying channel, subfamily J, member 3 [Source:MGI Symbol;Acc:MGI:104742]	Kcnj3	-21.87	0
ENSMUSG00000094824	predicted gene, 23803 [Source:MGI Symbol;Acc:MGI:5453580]		-21.87	0.009214
ENSMUSG00000028571	cytochrome P450, family 2, subfamily j, polypeptide 13 [Source:MGI Symbol;Acc:MGI:2385197]	Cyp2j13	-21.81	0.00922
ENSMUSG00000022416	calcium channel, voltage-dependent, alpha 1I subunit [Source:MGI Symbol;Acc:MGI:2178051]	Cacna1i	-21.45	0.000245
ENSMUSG00000023393	solute carrier family 17, member 9 [Source:MGI Symbol;Acc:MGI:1919107]	Slc17a9	-21.44	0.00698
ENSMUSG00000064293	contactin 4 [Source:MGI Symbol;Acc:MGI:1095737]	Cntn4	-21.39	1e-06
ENSMUSG00000034732	poly(A) binding protein, cytoplasmic 5 [Source:MGI Symbol;Acc:MGI:2136401]	Pabpc5	-21.3	0.000441
ENSMUSG00000016150	teneurin transmembrane protein 1 [Source:MGI Symbol;Acc:MGI:1345185]	Tenm1	-21.29	0.001075
ENSMUSG00000104868			-21.25	0.007442
ENSMUSG00000103456	predicted gene, 38097 [Source:MGI Symbol;Acc:MGI:5611325]		-21.11	0.004476
ENSMUSG00000021647	CART prepropeptide [Source:MGI Symbol;Acc:MGI:1351330]	Cartpt	-21.06	0
ENSMUSG00000047013	F-box protein 41 [Source:MGI Symbol;Acc:MGI:1261912]	Fbxo41	-21.04	1e-06
ENSMUSG00000036931	nuclear factor of kappa light polypeptide gene enhancer in B cells inhibitor, delta [Source:MGI Symbol;Acc:MGI:3041243]	Nfkbid	-20.85	0.001686
ENSMUSG00000042498	RIKEN cDNA D330045A20 gene [Source:MGI Symbol;Acc:MGI:2147848]	D330045A20Rik	-20.81	7e-06
ENSMUSG00000083121	predicted pseudogene 6341 [Source:MGI Symbol;Acc:MGI:3643600]		-20.78	0.006413
ENSMUSG00000060780	leucine rich repeat transmembrane neuronal 1 [Source:MGI Symbol;Acc:MGI:2389173]	Lrrtm1	-20.7	1e-06
ENSMUSG00000043284	transmembrane protein 11 [Source:MGI Symbol;Acc:MGI:2144726]	Tmem11	-20.46	4e-06
ENSMUSG00000079679	von Willebrand factor D and EGF domains [Source:MGI Symbol;Acc:MGI:2685313]	Vwde	-20.33	0.007172
ENSMUSG00000059857	netrin G1 [Source:MGI Symbol;Acc:MGI:1934028]	Ntng1	-19.85	1.9e-05
ENSMUSG00000053914	lysine (K)-specific demethylase 4D [Source:MGI Symbol;Acc:MGI:3606484]	Kdm4d	-19.83	0.00423
ENSMUSG00000095010	predicted gene, 23490 [Source:MGI Symbol;Acc:MGI:5453267]		-19.64	0.009345
ENSMUSG00000025701	arachidonate 5-lipoxygenase [Source:MGI Symbol;Acc:MGI:87999]	Alox5	-19.61	0.004052
ENSMUSG00000045441	GPRIN family member 3 [Source:MGI Symbol;Acc:MGI:1924785]	Gprin3	-19.4	0.000266
ENSMUSG00000106254			-19.25	0.000386
ENSMUSG00000024907	galanin [Source:MGI Symbol;Acc:MGI:95637]	Gal	-19.24	0.00417
ENSMUSG00000098472	predicted gene, 27887 [Source:MGI Symbol;Acc:MGI:5531269]		-19.16	0.005818
ENSMUSG00000002930	protein phosphatase 1, regulatory subunit 17 [Source:MGI Symbol;Acc:MGI:1333876]	Ppp1r17	-19.13	0.000408
ENSMUSG00000026885	tubulin tyrosine ligase-like family, member 11 [Source:MGI Symbol;Acc:MGI:1921660]	Ttll11	-19.11	1e-06
ENSMUSG00000072974	predicted gene 4787 [Source:MGI Symbol;Acc:MGI:3646380]	Gm4787	-19.1	0.001623
ENSMUSG00000048949	predicted pseudogene 6206 [Source:MGI Symbol;Acc:MGI:3644890]		-19.08	0.000636
ENSMUSG00000090061	NACHT and WD repeat domain containing 2 [Source:MGI Symbol;Acc:MGI:1920464]	Nwd2	-19.08	0.001872
ENSMUSG00000037411	serine (or cysteine) peptidase inhibitor, clade E, member 1 [Source:MGI Symbol;Acc:MGI:97608]	Serpine1	-19.06	0.000963
ENSMUSG00000060470	adhesion G protein-coupled receptor G3 [Source:MGI Symbol;Acc:MGI:1859670]	Adgrg3	-18.84	0.006152
ENSMUSG00000103563	RIKEN cDNA 8030445P17 gene [Source:MGI Symbol;Acc:MGI:2442299]		-18.79	0.008238
ENSMUSG00000097604	predicted gene, 17322 [Source:MGI Symbol;Acc:MGI:4936956]		-18.77	0.005929
ENSMUSG00000101767	predicted gene 28498 [Source:MGI Symbol;Acc:MGI:5579204]		-18.74	0.007492
ENSMUSG00000021903	UDP-N-acetyl-alpha-D-galactosamine:polypeptide N-acetylgalactosaminyltransferase 15 [Source:MGI Symbol;Acc:MGI:1926004]	Galnt15	-18.48	0.001615
ENSMUSG00000045328	centromere protein E [Source:MGI Symbol;Acc:MGI:1098230]	Cenpe	-17.96	0.000571
ENSMUSG00000020284	RIKEN cDNA 1810043G02 gene [Source:MGI Symbol;Acc:MGI:1915134]	1810043G02Rik	-17.86	9e-06
ENSMUSG00000102498	predicted gene, 19445 [Source:MGI Symbol;Acc:MGI:5011630]		-17.73	0.005843
ENSMUSG00000026235	Eph receptor A4 [Source:MGI Symbol;Acc:MGI:98277]	Epha4	-17.67	2.1e-05
ENSMUSG00000091177	predicted gene 15494 [Source:MGI Symbol;Acc:MGI:3782940]		-17.65	0.007828
ENSMUSG00000028664	Eph receptor B2 [Source:MGI Symbol;Acc:MGI:99611]	Ephb2	-17.62	5e-06
ENSMUSG00000031409	transcription elongation factor A (SII)-like 6 [Source:MGI Symbol;Acc:MGI:1923939]	Tceal6	-17.59	3.9e-05
ENSMUSG00000024201	lysine (K)-specific demethylase 4B [Source:MGI Symbol;Acc:MGI:2442355]	Kdm4b	-17.58	0.00059
ENSMUSG00000061702	transmembrane protein 91 [Source:MGI Symbol;Acc:MGI:2443589]	Tmem91	-17.18	0
ENSMUSG00000021263	degenerative spermatocyte homolog 2 (Drosophila), lipid desaturase [Source:MGI Symbol;Acc:MGI:1917309]	Degs2	-17.16	0.000506
ENSMUSG00000062257	opioid binding protein/cell adhesion molecule-like [Source:MGI Symbol;Acc:MGI:97397]	Opcml	-17	0
ENSMUSG00000037907	ankyrin repeat domain 13b [Source:MGI Symbol;Acc:MGI:2144501]	Ankrd13b	-16.98	4e-06
ENSMUSG00000026365	complement component factor h [Source:MGI Symbol;Acc:MGI:88385]	Cfh	-16.97	0.001643
ENSMUSG00000019579	myeloid derived growth factor [Source:MGI Symbol;Acc:MGI:2156020]	Mydgf	-16.79	0
ENSMUSG00000031139	mcf.2 transforming sequence [Source:MGI Symbol;Acc:MGI:96932]	Mcf2	-16.77	0.000258
ENSMUSG00000031654	cerebellin 1 precursor protein [Source:MGI Symbol;Acc:MGI:88281]	Cbln1	-16.72	0.007665
ENSMUSG00000080893	predicted gene 15920 [Source:MGI Symbol;Acc:MGI:3801934]		-16.71	0.000951
ENSMUSG00000024256	adenylate cyclase activating polypeptide 1 [Source:MGI Symbol;Acc:MGI:105094]	Adcyap1	-16.7	0.003995
ENSMUSG00000054459	visinin-like 1 [Source:MGI Symbol;Acc:MGI:1349453]	Vsnl1	-16.61	0
ENSMUSG00000038583	phospholamban [Source:MGI Symbol;Acc:MGI:97622]	Pln	-16.59	1e-06
ENSMUSG00000028358	zinc finger protein 618 [Source:MGI Symbol;Acc:MGI:1919950]	Zfp618	-16.33	0
ENSMUSG00000056306	serine rich and transmembrane domain containing 1 [Source:MGI Symbol;Acc:MGI:3607715]	Sertm1	-16.12	0.001851
ENSMUSG00000093661	eukaryotic translation initiation factor 4E member 3 [Source:MGI Symbol;Acc:MGI:1914142]	Eif4e3	-15.82	0.000803
ENSMUSG00000065499	microRNA 384 [Source:MGI Symbol;Acc:MGI:3619394]		-15.51	0.008984
ENSMUSG00000078117	predicted gene 16485 [Source:MGI Symbol;Acc:MGI:3642771]		-15.46	0
ENSMUSG00000083795	predicted gene 15670 [Source:MGI Symbol;Acc:MGI:3783112]		-15.27	0.009637
ENSMUSG00000020701	transmembrane protein 132E [Source:MGI Symbol;Acc:MGI:2685490]	Tmem132e	-15.24	7e-06
ENSMUSG00000084842	poly(A) binding protein, cytoplasmic 1-like 2B, pseudogene [Source:MGI Symbol;Acc:MGI:3644774]		-15.22	0.001428
ENSMUSG00000096856	predicted gene 10778 [Source:MGI Symbol;Acc:MGI:3809656]	Gm10778	-15.21	0.00939
ENSMUSG00000104033	predicted gene, 37773 [Source:MGI Symbol;Acc:MGI:5611001]		-15.19	0.00042
ENSMUSG00000025189	cyclin M1 [Source:MGI Symbol;Acc:MGI:1891366]	Cnnm1	-15.15	2e-06
ENSMUSG00000085664	ataxin 7-like 1, opposite strand 2 [Source:MGI Symbol;Acc:MGI:1923086]		-15.06	0.008358
ENSMUSG00000023017	acid-sensing (proton-gated) ion channel 1 [Source:MGI Symbol;Acc:MGI:1194915]	Asic1	-15.03	6.7e-05
ENSMUSG00000009628	testis expressed gene 15 [Source:MGI Symbol;Acc:MGI:1934816]	Tex15	-14.86	0.002228
ENSMUSG00000027811	RIKEN cDNA 4930579G24 gene [Source:MGI Symbol;Acc:MGI:1923189]	4930579G24Rik	-14.85	1.5e-05
ENSMUSG00000042662	dual specificity phosphatase-like 15 [Source:MGI Symbol;Acc:MGI:1934928]	Dusp15	-14.82	4.8e-05
ENSMUSG00000025576	RNA binding protein, fox-1 homolog (C. elegans) 3 [Source:MGI Symbol;Acc:MGI:106368]	Rbfox3	-14.75	1e-06
ENSMUSG00000061808	transthyretin [Source:MGI Symbol;Acc:MGI:98865]	Ttr	-14.75	0.00479
ENSMUSG00000037499	neuron derived neurotrophic factor [Source:MGI Symbol;Acc:MGI:1913458]	Nenf	-14.73	3e-06
ENSMUSG00000068735	transformation related protein 53 inducible protein 11 [Source:MGI Symbol;Acc:MGI:2670995]	Trp53i11	-14.62	0
ENSMUSG00000074643	copine I [Source:MGI Symbol;Acc:MGI:2386621]	Cpne1	-14.59	0.000345
ENSMUSG00000026437	cyclin-dependent kinase 18 [Source:MGI Symbol;Acc:MGI:97518]	Cdk18	-14.58	0.000485
ENSMUSG00000034413	neuralized homolog 1b (Drosophila) [Source:MGI Symbol;Acc:MGI:3643092]	Neurl1b	-14.58	0.002251
ENSMUSG00000040452	cadherin 12 [Source:MGI Symbol;Acc:MGI:109503]	Cdh12	-14.5	0.000442
ENSMUSG00000022054	neurofilament, medium polypeptide [Source:MGI Symbol;Acc:MGI:97314]	Nefm	-14.35	3e-06
ENSMUSG00000058656	sterile alpha motif domain containing 12 [Source:MGI Symbol;Acc:MGI:2444518]	Samd12	-14.34	0.004983
ENSMUSG00000028538	ST3 beta-galactoside alpha-2,3-sialyltransferase 3 [Source:MGI Symbol;Acc:MGI:1316659]	St3gal3	-14.33	0.00024
ENSMUSG00000024511	RAB27B, member RAS oncogene family [Source:MGI Symbol;Acc:MGI:1931295]	Rab27b	-14.24	0.00096
ENSMUSG00000043286	patatin-like phospholipase domain containing 1 [Source:MGI Symbol;Acc:MGI:3617850]	Pnpla1	-14.09	0.003641
ENSMUSG00000053004	histamine receptor H1 [Source:MGI Symbol;Acc:MGI:107619]	Hrh1	-13.98	1.2e-05
ENSMUSG00000034639	SET domain without mariner transposase fusion [Source:MGI Symbol;Acc:MGI:1921979]	Setmar	-13.96	0.002506
ENSMUSG00000031841	cadherin 13 [Source:MGI Symbol;Acc:MGI:99551]	Cdh13	-13.65	0
ENSMUSG00000059278	N(alpha)-acetyltransferase 38, NatC auxiliary subunit [Source:MGI Symbol;Acc:MGI:1925554]	Naa38	-13.58	0.000537
ENSMUSG00000059401	mastermind-like domain containing 1 [Source:MGI Symbol;Acc:MGI:3045303]	Mamld1	-13.52	0.008494
ENSMUSG00000079055	solute carrier family 8 (sodium/calcium exchanger), member 3 [Source:MGI Symbol;Acc:MGI:107976]	Slc8a3	-13.42	0.000902
ENSMUSG00000023277	twinfilin, actin-binding protein, homolog 2 (Drosophila) [Source:MGI Symbol;Acc:MGI:1346078]	Twf2	-13.28	0.000214
ENSMUSG00000025909	syntrophin, gamma 1 [Source:MGI Symbol;Acc:MGI:1918346]	Sntg1	-13.27	9e-06
ENSMUSG00000075702	selenoprotein M [Source:MGI Symbol;Acc:MGI:2149786]	Selm	-13.19	0.002036
ENSMUSG00000055540	Eph receptor A6 [Source:MGI Symbol;Acc:MGI:108034]	Epha6	-13.17	0.000384
ENSMUSG00000024027	glucagon-like peptide 1 receptor [Source:MGI Symbol;Acc:MGI:99571]	Glp1r	-12.98	9e-06
ENSMUSG00000029027	DNA fragmentation factor, beta subunit [Source:MGI Symbol;Acc:MGI:1196287]	Dffb	-12.97	5e-05
ENSMUSG00000037362	nephroblastoma overexpressed gene [Source:MGI Symbol;Acc:MGI:109185]	Nov	-12.94	0.003006
ENSMUSG00000036218	PDZ domain containing RING finger 4 [Source:MGI Symbol;Acc:MGI:3056996]	Pdzrn4	-12.82	0.000404
ENSMUSG00000048965	MAS-related GPR, member E [Source:MGI Symbol;Acc:MGI:2441884]	Mrgpre	-12.81	0.001639
ENSMUSG00000027500	stathmin-like 2 [Source:MGI Symbol;Acc:MGI:98241]	Stmn2	-12.76	0
ENSMUSG00000022111	ubiquitin carboxyl-terminal esterase L3 (ubiquitin thiolesterase) [Source:MGI Symbol;Acc:MGI:1355274]	Uchl3	-12.76	0.000213
ENSMUSG00000051111	synaptic vesicle glycoprotein 2c [Source:MGI Symbol;Acc:MGI:1922459]	Sv2c	-12.74	0
ENSMUSG00000045775	solute carrier family 16 (monocarboxylic acid transporters), member 5 [Source:MGI Symbol;Acc:MGI:2443515]	Slc16a5	-12.66	0.007006
ENSMUSG00000014554	deoxyguanosine kinase [Source:MGI Symbol;Acc:MGI:1351602]	Dguok	-12.64	5.6e-05
ENSMUSG00000041420	Meis homeobox 3 [Source:MGI Symbol;Acc:MGI:108519]	Meis3	-12.61	0.000257
ENSMUSG00000022523	fibroblast growth factor 12 [Source:MGI Symbol;Acc:MGI:109183]	Fgf12	-12.57	0
ENSMUSG00000071379	hippocalcin-like 1 [Source:MGI Symbol;Acc:MGI:1855689]	Hpcal1	-12.52	0.000679
ENSMUSG00000052889	protein kinase C, beta [Source:MGI Symbol;Acc:MGI:97596]	Prkcb	-12.46	0
ENSMUSG00000010803	gamma-aminobutyric acid (GABA) A receptor, subunit alpha 1 [Source:MGI Symbol;Acc:MGI:95613]	Gabra1	-12.45	0.001086
ENSMUSG00000022391	RAN GTPase activating protein 1 [Source:MGI Symbol;Acc:MGI:103071]	Rangap1	-12.44	0
ENSMUSG00000022861	diacylglycerol kinase, gamma [Source:MGI Symbol;Acc:MGI:105060]	Dgkg	-12.43	0
ENSMUSG00000058153	seizure related 6 homolog like [Source:MGI Symbol;Acc:MGI:1935121]	Sez6l	-12.4	0
ENSMUSG00000030854	protein tyrosine phosphatase, non-receptor type 5 [Source:MGI Symbol;Acc:MGI:97807]	Ptpn5	-12.4	4.3e-05
ENSMUSG00000050711	secretogranin II [Source:MGI Symbol;Acc:MGI:103033]	Scg2	-12.38	0
ENSMUSG00000059742	potassium voltage-gated channel, subfamily H (eag-related), member 7 [Source:MGI Symbol;Acc:MGI:2159566]	Kcnh7	-12.37	0.000168
ENSMUSG00000054679	serine/arginine-rich splicing factor 12 [Source:MGI Symbol;Acc:MGI:2661424]	Srsf12	-12.31	8.1e-05
ENSMUSG00000087497	RIKEN cDNA 2810001G20 gene [Source:MGI Symbol;Acc:MGI:1913706]		-12.14	0.002698
ENSMUSG00000020635	FK506 binding protein 1b [Source:MGI Symbol;Acc:MGI:1336205]	Fkbp1b	-12.06	0.000728
ENSMUSG00000021194	chromogranin A [Source:MGI Symbol;Acc:MGI:88394]	Chga	-12.02	2.9e-05
ENSMUSG00000030707	coronin, actin binding protein 1A [Source:MGI Symbol;Acc:MGI:1345961]	Coro1a	-11.96	0.005824
ENSMUSG00000097479	predicted gene, 26582 [Source:MGI Symbol;Acc:MGI:5477076]		-11.85	0.007941
ENSMUSG00000017314	membrane protein, palmitoylated 2 (MAGUK p55 subfamily member 2) [Source:MGI Symbol;Acc:MGI:1858257]	Mpp2	-11.81	0
ENSMUSG00000025869	NOP16 nucleolar protein [Source:MGI Symbol;Acc:MGI:107862]	Nop16	-11.73	0.003777
ENSMUSG00000074754	predicted gene 561 [Source:MGI Symbol;Acc:MGI:2685407]	Gm561	-11.69	0.00031
ENSMUSG00000052921	Rho guanine nucleotide exchange factor (GEF) 15 [Source:MGI Symbol;Acc:MGI:3045246]	Arhgef15	-11.68	2.1e-05
ENSMUSG00000062991	neuregulin 1 [Source:MGI Symbol;Acc:MGI:96083]	Nrg1	-11.66	0.00118
ENSMUSG00000032297	CUGBP, Elav-like family member 6 [Source:MGI Symbol;Acc:MGI:1923433]	Celf6	-11.65	7.7e-05
ENSMUSG00000018865	sulfotransferase family 4A, member 1 [Source:MGI Symbol;Acc:MGI:1888971]	Sult4a1	-11.5	3.8e-05
ENSMUSG00000094962	predicted gene, 21954 [Source:MGI Symbol;Acc:MGI:5439423]		-11.43	0.001708
ENSMUSG00000040118	calcium channel, voltage-dependent, alpha2/delta subunit 1 [Source:MGI Symbol;Acc:MGI:88295]	Cacna2d1	-11.38	1e-06
ENSMUSG00000042532	golgi autoantigen, golgin subfamily a, 7B [Source:MGI Symbol;Acc:MGI:1918396]	Golga7b	-11.36	0.002287
ENSMUSG00000056917	signal-induced proliferation associated gene 1 [Source:MGI Symbol;Acc:MGI:107576]	Sipa1	-11.34	0.002225
ENSMUSG00000030671	phosphodiesterase 3B, cGMP-inhibited [Source:MGI Symbol;Acc:MGI:1333863]	Pde3b	-11.33	0
ENSMUSG00000010911	APAF1 interacting protein [Source:MGI Symbol;Acc:MGI:1926788]	Apip	-11.3	3.3e-05
ENSMUSG00000030077	cell adhesion molecule with homology to L1CAM [Source:MGI Symbol;Acc:MGI:1098266]	Chl1	-11.28	1e-06
ENSMUSG00000034488	EGF-like repeats and discoidin I-like domains 3 [Source:MGI Symbol;Acc:MGI:1329025]	Edil3	-11.28	7e-05
ENSMUSG00000049176	FERM and PDZ domain containing 4 [Source:MGI Symbol;Acc:MGI:3042378]	Frmpd4	-11.27	2e-06
ENSMUSG00000029722	ArfGAP with FG repeats 2 [Source:MGI Symbol;Acc:MGI:2443267]	Agfg2	-11.2	0.000164
ENSMUSG00000022787	WD repeat domain 53 [Source:MGI Symbol;Acc:MGI:1916230]	Wdr53	-11.05	0.000906
ENSMUSG00000040125	G protein-coupled receptor 26 [Source:MGI Symbol;Acc:MGI:2441758]	Gpr26	-10.99	0.000783
ENSMUSG00000022180	solute carrier family 7 (cationic amino acid transporter, y+ system), member 8 [Source:MGI Symbol;Acc:MGI:1355323]	Slc7a8	-10.92	0
ENSMUSG00000030110	ret proto-oncogene [Source:MGI Symbol;Acc:MGI:97902]	Ret	-10.91	0.008985
ENSMUSG00000059182	src family associated phosphoprotein 2 [Source:MGI Symbol;Acc:MGI:1889206]	Skap2	-10.89	0.000319
ENSMUSG00000019768	estrogen receptor 1 (alpha) [Source:MGI Symbol;Acc:MGI:1352467]	Esr1	-10.77	0
ENSMUSG00000005054	cystatin B [Source:MGI Symbol;Acc:MGI:109514]	Cstb	-10.75	5.4e-05
ENSMUSG00000049336	teneurin transmembrane protein 2 [Source:MGI Symbol;Acc:MGI:1345184]	Tenm2	-10.69	0.000413
ENSMUSG00000042476	ATP-binding cassette, sub-family B (MDR/TAP), member 4 [Source:MGI Symbol;Acc:MGI:97569]	Abcb4	-10.68	0.003007
ENSMUSG00000051323	protocadherin 19 [Source:MGI Symbol;Acc:MGI:2685563]	Pcdh19	-10.66	0
ENSMUSG00000038412	HIG1 domain family, member 1A [Source:MGI Symbol;Acc:MGI:1930666]	Higd1a	-10.61	3e-06
ENSMUSG00000032264	zw10 kinetochore protein [Source:MGI Symbol;Acc:MGI:1349478]	Zw10	-10.61	0.000563
ENSMUSG00000000766	opioid receptor, mu 1 [Source:MGI Symbol;Acc:MGI:97441]	Oprm1	-10.57	1.9e-05
ENSMUSG00000037393	neuromedin U receptor 2 [Source:MGI Symbol;Acc:MGI:2441765]	Nmur2	-10.57	0.006881
ENSMUSG00000032040	decapping enzyme, scavenger [Source:MGI Symbol;Acc:MGI:1916555]	Dcps	-10.51	0.001354
ENSMUSG00000030729	phosphoglucomutase 2-like 1 [Source:MGI Symbol;Acc:MGI:1918224]	Pgm2l1	-10.5	0
ENSMUSG00000059991	neuronal pentraxin 2 [Source:MGI Symbol;Acc:MGI:1858209]	Nptx2	-10.5	0.004115
ENSMUSG00000047604	frequently rearranged in advanced T cell lymphomas 2 [Source:MGI Symbol;Acc:MGI:2673967]	Frat2	-10.46	0.001017
ENSMUSG00000045903	neuronal PAS domain protein 4 [Source:MGI Symbol;Acc:MGI:2664186]	Npas4	-10.45	0.000141
ENSMUSG00000048834	V-set and transmembrane domain containing 2A [Source:MGI Symbol;Acc:MGI:2384826]	Vstm2a	-10.41	0.002111
ENSMUSG00000016386	metallophosphoesterase domain containing 2 [Source:MGI Symbol;Acc:MGI:1924265]	Mpped2	-10.37	0.000675
ENSMUSG00000022548	apolipoprotein D [Source:MGI Symbol;Acc:MGI:88056]	Apod	-10.28	0.000209
ENSMUSG00000026429	ubiquitin-conjugating enzyme E2T (putative) [Source:MGI Symbol;Acc:MGI:1914446]	Ube2t	-10.28	0.000431
ENSMUSG00000027953	solute carrier family 50 (sugar transporter), member 1 [Source:MGI Symbol;Acc:MGI:107417]	Slc50a1	-10.28	0.006597
ENSMUSG00000034333	zinc finger, BED domain containing 4 [Source:MGI Symbol;Acc:MGI:2682302]	Zbed4;Gm15583	-10.21	0.006298
ENSMUSG00000032802	sulfiredoxin 1 homolog (S. cerevisiae) [Source:MGI Symbol;Acc:MGI:104971]	Srxn1	-10.05	2e-06
ENSMUSG00000008153	calsyntenin 3 [Source:MGI Symbol;Acc:MGI:2178323]	Clstn3	-10.03	5e-06
ENSMUSG00000021587	proprotein convertase subtilisin/kexin type 1 [Source:MGI Symbol;Acc:MGI:97511]	Pcsk1	-10.02	0
ENSMUSG00000009731	potassium voltage-gated channel, Shal-related family, member 1 [Source:MGI Symbol;Acc:MGI:96671]	Kcnd1	-10.02	0.000103
ENSMUSG00000024101	WAS protein family homolog 1 [Source:MGI Symbol;Acc:MGI:1916017]	Wash1	-9.98	0.001319
ENSMUSG00000082229	nucleosome assembly protein 1-like 2 [Source:MGI Symbol;Acc:MGI:106654]	Nap1l2	-9.97	3.8e-05
ENSMUSG00000034993	vesicle amine transport protein 1 homolog (T californica) [Source:MGI Symbol;Acc:MGI:1349450]	Vat1	-9.94	0
ENSMUSG00000040855	RALBP1 associated Eps domain containing protein 2 [Source:MGI Symbol;Acc:MGI:2663511]	Reps2	-9.94	1.1e-05
ENSMUSG00000020246	host cell factor C2 [Source:MGI Symbol;Acc:MGI:1915183]	Hcfc2	-9.93	0
ENSMUSG00000054452	amino-terminal enhancer of split [Source:MGI Symbol;Acc:MGI:95806]	Aes	-9.89	0.000376
ENSMUSG00000027350	chromogranin B [Source:MGI Symbol;Acc:MGI:88395]	Chgb	-9.85	0
ENSMUSG00000038128	calcium/calmodulin-dependent protein kinase IV [Source:MGI Symbol;Acc:MGI:88258]	Camk4	-9.81	2e-06
ENSMUSG00000002210	smg-9 homolog, nonsense mediated mRNA decay factor (C. elegans) [Source:MGI Symbol;Acc:MGI:1919247]	Smg9	-9.73	0.005906
ENSMUSG00000028541	UDP-Gal:betaGlcNAc beta 1,4- galactosyltransferase, polypeptide 2 [Source:MGI Symbol;Acc:MGI:1858493]	B4galt2	-9.72	0.001871
ENSMUSG00000041670	regulating synaptic membrane exocytosis 1 [Source:MGI Symbol;Acc:MGI:2152971]		-9.67	8.9e-05
ENSMUSG00000041817	family with sequence similarity 169, member A [Source:MGI Symbol;Acc:MGI:2444268]	Fam169a	-9.66	0
ENSMUSG00000030683	seizure related 6 homolog like 2 [Source:MGI Symbol;Acc:MGI:2385295]	Sez6l2	-9.62	0
ENSMUSG00000028804	CUB and Sushi multiple domains 2 [Source:MGI Symbol;Acc:MGI:2386401]		-9.58	0
ENSMUSG00000034216	vacuolar protein sorting 18 (yeast) [Source:MGI Symbol;Acc:MGI:2443626]	Vps18	-9.56	0.001867
ENSMUSG00000038000	adrenocortical dysplasia [Source:MGI Symbol;Acc:MGI:87873]	Acd	-9.51	0.002514
ENSMUSG00000003352	calcium channel, voltage-dependent, beta 3 subunit [Source:MGI Symbol;Acc:MGI:103307]	Cacnb3	-9.49	0.000997
ENSMUSG00000060240	cell cycle exit and neuronal differentiation 1 [Source:MGI Symbol;Acc:MGI:1929898]	Cend1	-9.44	0
ENSMUSG00000034839	La ribonucleoprotein domain family, member 6 [Source:MGI Symbol;Acc:MGI:1914807]	Larp6	-9.43	4.1e-05
ENSMUSG00000035764	F-box protein 45 [Source:MGI Symbol;Acc:MGI:2447775]	Fbxo45	-9.34	0
ENSMUSG00000000384	transforming growth factor beta regulated gene 4 [Source:MGI Symbol;Acc:MGI:1100868]	Tbrg4	-9.32	0
ENSMUSG00000026255	EF hand domain containing 1 [Source:MGI Symbol;Acc:MGI:1921607]	Efhd1	-9.31	0.006102
ENSMUSG00000029648	FMS-like tyrosine kinase 1 [Source:MGI Symbol;Acc:MGI:95558]	Flt1	-9.29	1.8e-05
ENSMUSG00000047824	pygopus 2 [Source:MGI Symbol;Acc:MGI:1916161]	Pygo2	-9.25	0.002445
ENSMUSG00000006586	runt-related transcription factor 1; translocated to, 1 (cyclin D-related) [Source:MGI Symbol;Acc:MGI:104793]	Runx1t1	-9.23	0
ENSMUSG00000002797	gamma-glutamyl cyclotransferase [Source:MGI Symbol;Acc:MGI:95700]	Ggct	-9.22	0.000607
ENSMUSG00000003934	ephrin B3 [Source:MGI Symbol;Acc:MGI:109196]	Efnb3	-9.21	2e-06
ENSMUSG00000032925	integrin, beta-like 1 [Source:MGI Symbol;Acc:MGI:2443439]	Itgbl1	-9.18	0.009162
ENSMUSG00000031400	glucose-6-phosphate dehydrogenase X-linked [Source:MGI Symbol;Acc:MGI:105979]	G6pdx	-9.16	1e-06
ENSMUSG00000052981	ubiquitin-conjugating enzyme E2Q family-like 1 [Source:MGI Symbol;Acc:MGI:1924230]	Ube2ql1	-9.14	0.000368
ENSMUSG00000069835	spermidine/spermine N1-acetyl transferase 2 [Source:MGI Symbol;Acc:MGI:1916465]	Sat2	-9.13	0.000993
ENSMUSG00000056888	GLI pathogenesis-related 1 (glioma) [Source:MGI Symbol;Acc:MGI:1920940]	Glipr1	-9.07	0.008642
ENSMUSG00000004642	stem-loop binding protein [Source:MGI Symbol;Acc:MGI:108402]	Slbp	-9.04	0.00032
ENSMUSG00000020230	protein arginine N-methyltransferase 2 [Source:MGI Symbol;Acc:MGI:1316652]	Prmt2	-9.03	0.000481
ENSMUSG00000068205	MACRO domain containing 2 [Source:MGI Symbol;Acc:MGI:1920149]	Macrod2	-8.91	9.6e-05
ENSMUSG00000060534	deleted in colorectal carcinoma [Source:MGI Symbol;Acc:MGI:94869]	Dcc	-8.89	0.00476
ENSMUSG00000046378	aspartate beta-hydroxylase domain containing 1 [Source:MGI Symbol;Acc:MGI:2685014]	Asphd1	-8.88	0.004642
ENSMUSG00000063364	RIKEN cDNA 3300002I08 gene [Source:MGI Symbol;Acc:MGI:1916527]	3300002I08Rik	-8.82	0.001564
ENSMUSG00000017740	solute carrier family 12, member 5 [Source:MGI Symbol;Acc:MGI:1862037]	Slc12a5	-8.81	7.4e-05
ENSMUSG00000029632	NADH dehydrogenase (ubiquinone) 1 alpha subcomplex, 4 [Source:MGI Symbol;Acc:MGI:107686]	Ndufa4	-8.75	0.000344
ENSMUSG00000031137	fibroblast growth factor 13 [Source:MGI Symbol;Acc:MGI:109178]	Fgf13	-8.74	0.000442
ENSMUSG00000010609	presenilin 2 [Source:MGI Symbol;Acc:MGI:109284]	Psen2	-8.74	0.000484
ENSMUSG00000036298	solute carrier family 2 (facilitated glucose transporter), member 13 [Source:MGI Symbol;Acc:MGI:2146030]	Slc2a13	-8.71	0
ENSMUSG00000021066	atlastin GTPase 1 [Source:MGI Symbol;Acc:MGI:1921241]	Atl1	-8.65	0
ENSMUSG00000040852	pleckstrin homology domain containing, family H (with MyTH4 domain) member 2 [Source:MGI Symbol;Acc:MGI:2146813]	Plekhh2	-8.65	8.5e-05
ENSMUSG00000078348	splicing factor 3b, subunit 5 [Source:MGI Symbol;Acc:MGI:1913375]	Sf3b5	-8.64	0.006742
ENSMUSG00000059659	predicted gene 10069 [Source:MGI Symbol;Acc:MGI:3641875]		-8.6	0.003751
ENSMUSG00000027273	synaptosomal-associated protein 25 [Source:MGI Symbol;Acc:MGI:98331]	Snap25	-8.55	0
ENSMUSG00000048304	SLIT and NTRK-like family, member 3 [Source:MGI Symbol;Acc:MGI:2679447]	Slitrk3	-8.55	0.004859
ENSMUSG00000024193	PHD finger protein 1 [Source:MGI Symbol;Acc:MGI:98647]	Phf1	-8.53	0.000403
ENSMUSG00000074220	zinc finger protein 382 [Source:MGI Symbol;Acc:MGI:3588204]	Zfp382	-8.51	0.001091
ENSMUSG00000063919	serine/arginine repetitive matrix 4 [Source:MGI Symbol;Acc:MGI:1916205]	Srrm4	-8.44	0.001675
ENSMUSG00000028741	MRT4, mRNA turnover 4, homolog (S. cerevisiae) [Source:MGI Symbol;Acc:MGI:1917152]	Mrto4	-8.44	0.009719
ENSMUSG00000057614	guanine nucleotide binding protein (G protein), alpha inhibiting 1 [Source:MGI Symbol;Acc:MGI:95771]	Gnai1	-8.43	0
ENSMUSG00000024357	endoplasmic reticulum chaperone SIL1 homolog (S. cerevisiae) [Source:MGI Symbol;Acc:MGI:1932040]	Sil1	-8.41	0.004706
ENSMUSG00000031210	G protein-coupled receptor 165 [Source:MGI Symbol;Acc:MGI:1923456]	Gpr165	-8.4	0
ENSMUSG00000025198	ER lipid raft associated 1 [Source:MGI Symbol;Acc:MGI:2387613]	Erlin1	-8.37	0.00064
ENSMUSG00000018339	glutathione peroxidase 3 [Source:MGI Symbol;Acc:MGI:105102]	Gpx3	-8.34	0
ENSMUSG00000046962	zinc finger and BTB domain containing 21 [Source:MGI Symbol;Acc:MGI:1927240]	Zbtb21	-8.31	0.000257
ENSMUSG00000020866	calcium channel, voltage-dependent, T type, alpha 1G subunit [Source:MGI Symbol;Acc:MGI:1201678]	Cacna1g	-8.24	0.000299
ENSMUSG00000042078	SV2 related protein [Source:MGI Symbol;Acc:MGI:1915916]	Svop	-8.24	0.001069
ENSMUSG00000033068	ectonucleoside triphosphate diphosphohydrolase 6 [Source:MGI Symbol;Acc:MGI:1202295]	Entpd6	-8.24	0.002023
ENSMUSG00000032435	dynein cytoplasmic 1 light intermediate chain 1 [Source:MGI Symbol;Acc:MGI:2135610]	Dync1li1	-8.22	0
ENSMUSG00000020134	pellino 1 [Source:MGI Symbol;Acc:MGI:1914495]	Peli1	-8.21	2.1e-05
ENSMUSG00000087141	phosphatidylinositol-specific phospholipase C, X domain containing 2 [Source:MGI Symbol;Acc:MGI:3647874]	Plcxd2	-8.2	0.002379
ENSMUSG00000026860	SH3-domain GRB2-like endophilin B2 [Source:MGI Symbol;Acc:MGI:2385131]	Sh3glb2	-8.19	0
ENSMUSG00000004151	ets variant 1 [Source:MGI Symbol;Acc:MGI:99254]	Etv1	-8.19	9.2e-05
ENSMUSG00000026688	microsomal glutathione S-transferase 3 [Source:MGI Symbol;Acc:MGI:1913697]	Mgst3	-8.18	0.009532
ENSMUSG00000046613	von Willebrand factor A domain containing 5B2 [Source:MGI Symbol;Acc:MGI:2681859]	Vwa5b2	-8.12	0.000314
ENSMUSG00000090015	predicted gene 15446 [Source:MGI Symbol;Acc:MGI:3709333]		-8.1	0.000233
ENSMUSG00000071528	upregulated during skeletal muscle growth 5 [Source:MGI Symbol;Acc:MGI:1891435]	Usmg5;Gm15151;L	-8.07	3e-06
ENSMUSG00000068739	seryl-aminoacyl-tRNA synthetase [Source:MGI Symbol;Acc:MGI:102809]	Sars	-8.06	0
ENSMUSG00000018796	acyl-CoA synthetase long-chain family member 1 [Source:MGI Symbol;Acc:MGI:102797]	Acsl1	-8.05	0.000205
ENSMUSG00000037386	regulating synaptic membrane exocytosis 2 [Source:MGI Symbol;Acc:MGI:2152972]	Rims2	-8.04	2e-06
ENSMUSG00000057378	ryanodine receptor 3 [Source:MGI Symbol;Acc:MGI:99684]	Ryr3	-7.96	3e-06
ENSMUSG00000025207	sema domain, immunoglobulin domain (Ig), transmembrane domain (TM) and short cytoplasmic domain, (semaphorin) 4G [Source:MGI Symbol;Acc:MGI:1347047]	Sema4g	-7.95	0.000119
ENSMUSG00000028020	glycine receptor, beta subunit [Source:MGI Symbol;Acc:MGI:95751]	Glrb	-7.94	0.000368
ENSMUSG00000027305	NADH dehydrogenase (ubiquinone) 1 alpha subcomplex, assembly factor 1 [Source:MGI Symbol;Acc:MGI:1916952]	Ndufaf1	-7.94	0.006658
ENSMUSG00000039683	sidekick homolog 1 (chicken) [Source:MGI Symbol;Acc:MGI:2444413]	Sdk1	-7.92	0.00049
ENSMUSG00000105852			-7.92	0.005345
ENSMUSG00000026347	transmembrane protein 163 [Source:MGI Symbol;Acc:MGI:1919410]	Tmem163	-7.9	4.3e-05
ENSMUSG00000104113	predicted gene, 37292 [Source:MGI Symbol;Acc:MGI:5610520]		-7.85	0.006692
ENSMUSG00000021974	fibroblast growth factor 9 [Source:MGI Symbol;Acc:MGI:104723]	Fgf9	-7.82	0.001142
ENSMUSG00000036800	family with sequence similarity 135, member B [Source:MGI Symbol;Acc:MGI:1917613]	Fam135b	-7.8	0.008325
ENSMUSG00000027293	EH-domain containing 4 [Source:MGI Symbol;Acc:MGI:1919619]	Ehd4	-7.79	0.001134
ENSMUSG00000032666	RIKEN cDNA 1700025G04 gene [Source:MGI Symbol;Acc:MGI:1916649]	1700025G04Rik	-7.78	2.4e-05
ENSMUSG00000072872	RING1 and YY1 binding protein [Source:MGI Symbol;Acc:MGI:1929059]	Rybp	-7.75	0.000114
ENSMUSG00000022515	ankyrin repeat and sterile alpha motif domain containing 3 [Source:MGI Symbol;Acc:MGI:1919865]	Anks3	-7.74	0.000328
ENSMUSG00000106665			-7.73	0.006692
ENSMUSG00000090071	cyclin-dependent kinase 5, regulatory subunit 2 (p39) [Source:MGI Symbol;Acc:MGI:1330828]	Cdk5r2	-7.64	2e-06
ENSMUSG00000069072	solute carrier family 7 (cationic amino acid transporter, y+ system), member 14 [Source:MGI Symbol;Acc:MGI:3040688]	Slc7a14	-7.63	2.4e-05
ENSMUSG00000061759	RIKEN cDNA 1700052N19 gene [Source:MGI Symbol;Acc:MGI:1920669]	1700052N19Rik	-7.63	6.3e-05
ENSMUSG00000062591	tubulin, beta 4A class IVA [Source:MGI Symbol;Acc:MGI:107848]	Tubb4a	-7.58	0
ENSMUSG00000021731	mitochondrial ribosomal protein S30 [Source:MGI Symbol;Acc:MGI:1926237]	Mrps30	-7.58	2.4e-05
ENSMUSG00000043460	leucine rich repeat and fibronectin type III, extracellular 2 [Source:MGI Symbol;Acc:MGI:3608416]	Elfn2	-7.58	0.001042
ENSMUSG00000022661	CD200 antigen [Source:MGI Symbol;Acc:MGI:1196990]	Cd200	-7.56	0.000519
ENSMUSG00000034755	protocadherin 11 X-linked [Source:MGI Symbol;Acc:MGI:2442849]	Pcdh11x	-7.55	0
ENSMUSG00000003863	protein tyrosine phosphatase, receptor type, f polypeptide (PTPRF), interacting protein (liprin), alpha 3 [Source:MGI Symbol;Acc:MGI:1924037]	Ppfia3	-7.53	1e-06
ENSMUSG00000027220	synaptotagmin XIII [Source:MGI Symbol;Acc:MGI:1933945]	Syt13	-7.53	2e-06
ENSMUSG00000025868	HIG1 domain family, member 2A [Source:MGI Symbol;Acc:MGI:1914294]	Higd2a	-7.53	0.00014
ENSMUSG00000046152	fucosyltransferase 10 [Source:MGI Symbol;Acc:MGI:2384748]	Fut10	-7.52	0.001756
ENSMUSG00000019146	calcium channel, voltage-dependent, gamma subunit 2 [Source:MGI Symbol;Acc:MGI:1316660]	Cacng2	-7.51	5e-05
ENSMUSG00000031349	NAD(P) dependent steroid dehydrogenase-like [Source:MGI Symbol;Acc:MGI:1099438]	Nsdhl	-7.48	0.000145
ENSMUSG00000053137	mitogen-activated protein kinase 11 [Source:MGI Symbol;Acc:MGI:1338024]	Mapk11	-7.48	0.009706
ENSMUSG00000042672	DC-STAMP domain containing 1 [Source:MGI Symbol;Acc:MGI:1925022]	Dcst1	-7.45	0.007013
ENSMUSG00000092083	potassium voltage gated channel, Shab-related subfamily, member 2 [Source:MGI Symbol;Acc:MGI:99632]	Kcnb2	-7.43	0.000314
ENSMUSG00000032673	prolyl-tRNA synthetase domain containing 1 [Source:MGI Symbol;Acc:MGI:1915189]	Prorsd1	-7.42	0.007148
ENSMUSG00000034098	follistatin-like 5 [Source:MGI Symbol;Acc:MGI:2442179]	Fstl5	-7.4	0.004198
ENSMUSG00000027952	phosphomevalonate kinase [Source:MGI Symbol;Acc:MGI:1915853]	Pmvk	-7.37	4.3e-05
ENSMUSG00000074182	zinc finger, HIT type 6 [Source:MGI Symbol;Acc:MGI:1916996]	Znhit6	-7.33	0.002515
ENSMUSG00000026193	fibronectin 1 [Source:MGI Symbol;Acc:MGI:95566]	Fn1	-7.29	0.001917
ENSMUSG00000016179	calcium/calmodulin-dependent protein kinase I gamma [Source:MGI Symbol;Acc:MGI:2388073]	Camk1g	-7.22	0.000899
ENSMUSG00000031284	p21 protein (Cdc42/Rac)-activated kinase 3 [Source:MGI Symbol;Acc:MGI:1339656]	Pak3	-7.21	0
ENSMUSG00000000792	solute carrier family 5 (sodium iodide symporter), member 5 [Source:MGI Symbol;Acc:MGI:2149330]	Slc5a5	-7.18	0.004072
ENSMUSG00000048827	polycystic kidney disease 1 like 3 [Source:MGI Symbol;Acc:MGI:2664670]	Pkd1l3	-7.16	0.001338
ENSMUSG00000023473	cadherin, EGF LAG seven-pass G-type receptor 3 (flamingo homolog, Drosophila) [Source:MGI Symbol;Acc:MGI:1858236]	Celsr3	-7.1	0.000639
ENSMUSG00000024646	cytochrome b5 type A (microsomal) [Source:MGI Symbol;Acc:MGI:1926952]	Cyb5a	-7.1	0.001457
ENSMUSG00000008658	RNA binding protein, fox-1 homolog (C. elegans) 1 [Source:MGI Symbol;Acc:MGI:1926224]	Rbfox1	-7.1	0.001712
ENSMUSG00000022212	copine VI [Source:MGI Symbol;Acc:MGI:1334445]	Cpne6	-7.07	0.001353
ENSMUSG00000033707	leucine rich repeat containing 24 [Source:MGI Symbol;Acc:MGI:3605040]	C030006K11Rik;L	-7.04	0.003242
ENSMUSG00000038648	cAMP responsive element binding protein 3-like 2 [Source:MGI Symbol;Acc:MGI:2442695]	Creb3l2	-7.03	0
ENSMUSG00000028447	dynactin 3 [Source:MGI Symbol;Acc:MGI:1859251]	Dctn3	-7.02	1.6e-05
ENSMUSG00000078974	SEC61, gamma subunit [Source:MGI Symbol;Acc:MGI:1202066]	Sec61g;Gm4184;L	-7.02	0.000244
ENSMUSG00000020154	protein tyrosine phosphatase, receptor type, B [Source:MGI Symbol;Acc:MGI:97809]	Ptprb	-7	0.007797
ENSMUSG00000020135	adenomatosis polyposis coli 2 [Source:MGI Symbol;Acc:MGI:1346052]	Apc2	-6.95	9.3e-05
ENSMUSG00000026895	NADH dehydrogenase (ubiquinone) 1 alpha subcomplex, 8 [Source:MGI Symbol;Acc:MGI:1915625]	Ndufa8	-6.95	0.000172
ENSMUSG00000075318	sodium channel, voltage-gated, type II, alpha 1 [Source:MGI Symbol;Acc:MGI:98248]	Scn2a1	-6.94	4e-05
ENSMUSG00000062352	integrin beta 1 binding protein 1 [Source:MGI Symbol;Acc:MGI:1306802]	Itgb1bp1	-6.93	0.007756
ENSMUSG00000040105	phosphatidic acid phosphatase type 2 domain containing 2 [Source:MGI Symbol;Acc:MGI:1921661]	Ppapdc2	-6.85	1.3e-05
ENSMUSG00000000308	creatine kinase, mitochondrial 1, ubiquitous [Source:MGI Symbol;Acc:MGI:99441]	Ckmt1	-6.84	0.000995
ENSMUSG00000005625	proteasome (prosome, macropain) 26S subunit, non-ATPase, 4 [Source:MGI Symbol;Acc:MGI:1201670]	Psmd4	-6.83	2e-06
ENSMUSG00000028885	sphingomyelin phosphodiesterase, acid-like 3B [Source:MGI Symbol;Acc:MGI:1916022]	Smpdl3b	-6.83	0.006003
ENSMUSG00000033910	guanylate cyclase 1, soluble, alpha 3 [Source:MGI Symbol;Acc:MGI:1926562]	Gucy1a3	-6.8	0.003464
ENSMUSG00000031840	RAB3A, member RAS oncogene family [Source:MGI Symbol;Acc:MGI:97843]	Rab3a	-6.79	0
ENSMUSG00000003363	phospholipase D family, member 3 [Source:MGI Symbol;Acc:MGI:1333782]	Pld3	-6.77	0
ENSMUSG00000024261	synaptotagmin IV [Source:MGI Symbol;Acc:MGI:101759]	Syt4	-6.77	0
ENSMUSG00000030209	glutamate receptor, ionotropic, NMDA2B (epsilon 2) [Source:MGI Symbol;Acc:MGI:95821]	Grin2b	-6.77	2e-06
ENSMUSG00000026204	protein tyrosine phosphatase, receptor type, N [Source:MGI Symbol;Acc:MGI:102765]	Ptprn	-6.77	8e-06
ENSMUSG00000056812	ST8 alpha-N-acetyl-neuraminide alpha-2,8-sialyltransferase 3 [Source:MGI Symbol;Acc:MGI:106019]	St8sia3	-6.77	1.7e-05
ENSMUSG00000004530	coronin, actin binding protein 1C [Source:MGI Symbol;Acc:MGI:1345964]	Coro1c	-6.77	0.000531
ENSMUSG00000003955	family with sequence similarity 162, member A [Source:MGI Symbol;Acc:MGI:1917436]	Fam162a	-6.77	0.000667
ENSMUSG00000036450	hypoxia-inducible factor 1, alpha subunit inhibitor [Source:MGI Symbol;Acc:MGI:2442345]	Hif1an	-6.76	4.6e-05
ENSMUSG00000059173	phosphodiesterase 1A, calmodulin-dependent [Source:MGI Symbol;Acc:MGI:1201792]	Pde1a	-6.76	0.002161
ENSMUSG00000043463	RAB9B, member RAS oncogene family [Source:MGI Symbol;Acc:MGI:2442454]	Rab9b	-6.75	4.8e-05
ENSMUSG00000032598	NCK interacting protein with SH3 domain [Source:MGI Symbol;Acc:MGI:1931834]	Nckipsd	-6.75	0.001059
ENSMUSG00000051154	COMM domain containing 3 [Source:MGI Symbol;Acc:MGI:88218]	Commd3	-6.74	0.002283
ENSMUSG00000047921	trafficking protein particle complex 9 [Source:MGI Symbol;Acc:MGI:1923760]	Trappc9	-6.71	0.002971
ENSMUSG00000053825	protein tyrosine phosphatase, receptor type, f polypeptide (PTPRF), interacting protein (liprin), alpha 2 [Source:MGI Symbol;Acc:MGI:2443834]	Ppfia2	-6.68	0.000502
ENSMUSG00000049932	H2A histone family, member X [Source:MGI Symbol;Acc:MGI:102688]	H2afx	-6.67	0.004078
ENSMUSG00000071658	guanine nucleotide binding protein (G protein), gamma 3 [Source:MGI Symbol;Acc:MGI:102704]	Gng3	-6.65	0
ENSMUSG00000051359	neurocalcin delta [Source:MGI Symbol;Acc:MGI:1196326]	Ncald	-6.65	0.000102
ENSMUSG00000041992	Rap guanine nucleotide exchange factor (GEF) 5 [Source:MGI Symbol;Acc:MGI:2444365]	Rapgef5	-6.63	0.008221
ENSMUSG00000031133	Rac/Cdc42 guanine nucleotide exchange factor (GEF) 6 [Source:MGI Symbol;Acc:MGI:1920591]	Arhgef6	-6.58	0.000398
ENSMUSG00000046844	vesicle amine transport protein 1 homolog-like (T. californica) [Source:MGI Symbol;Acc:MGI:2142534]	Vat1l	-6.56	7e-06
ENSMUSG00000020089	pyrophosphatase (inorganic) 1 [Source:MGI Symbol;Acc:MGI:97831]	Ppa1	-6.54	0.003302
ENSMUSG00000049321	zinc finger protein 2 [Source:MGI Symbol;Acc:MGI:99167]	Zfp2	-6.53	0.003419
ENSMUSG00000027581	stathmin-like 3 [Source:MGI Symbol;Acc:MGI:1277137]	Stmn3	-6.53	0.007525
ENSMUSG00000035576	l(3)mbt-like (Drosophila) [Source:MGI Symbol;Acc:MGI:2676663]	L3mbtl1	-6.52	0.005723
ENSMUSG00000030282	cytidine monophospho-N-acetylneuraminic acid synthetase [Source:MGI Symbol;Acc:MGI:1337124]	Cmas	-6.46	7.6e-05
ENSMUSG00000051721	cDNA sequence BC068281 [Source:MGI Symbol;Acc:MGI:3040699]	BC068281	-6.46	0.004148
ENSMUSG00000005447	platelet-activating factor acetylhydrolase, isoform 1b, subunit 3 [Source:MGI Symbol;Acc:MGI:108414]	Pafah1b3	-6.46	0.004456
ENSMUSG00000020811	WSC domain containing 1 [Source:MGI Symbol;Acc:MGI:2448493]	Wscd1	-6.45	0.000395
ENSMUSG00000044067	G protein-coupled receptor 22 [Source:MGI Symbol;Acc:MGI:1920260]	Gpr22	-6.45	0.002694
ENSMUSG00000036721	zinc finger and SCAN domain containing 12 [Source:MGI Symbol;Acc:MGI:1099444]	Zscan12	-6.42	0.009888
ENSMUSG00000033460	armadillo repeat containing, X-linked 1 [Source:MGI Symbol;Acc:MGI:1925498]	Armcx1	-6.41	0.000781
ENSMUSG00000005354	thioredoxin 2 [Source:MGI Symbol;Acc:MGI:1929468]	Txn2	-6.4	0.002372
ENSMUSG00000032565	nudix (nucleoside diphosphate linked moiety X)-type motif 16 [Source:MGI Symbol;Acc:MGI:1922936]	Nudt16	-6.39	0.006873
ENSMUSG00000042225	Alport syndrome, mental retardation, midface hypoplasia and elliptocytosis chromosomal region gene 1 [Source:MGI Symbol;Acc:MGI:1860206]	Ammecr1	-6.38	0.00013
ENSMUSG00000008859	v-ral simian leukemia viral oncogene homolog A (ras related) [Source:MGI Symbol;Acc:MGI:1927243]	Rala	-6.37	0.00803
ENSMUSG00000028347	transmembrane protein with EGF-like and two follistatin-like domains 1 [Source:MGI Symbol;Acc:MGI:1926810]	Tmeff1	-6.36	0.004187
ENSMUSG00000056258	potassium voltage-gated channel, subfamily Q, member 3 [Source:MGI Symbol;Acc:MGI:1336181]	Kcnq3	-6.35	0.001338
ENSMUSG00000021301	HECT, C2 and WW domain containing E3 ubiquitin protein ligase 1 [Source:MGI Symbol;Acc:MGI:2444115]	Hecw1	-6.34	0.000184
ENSMUSG00000042660	WD repeat domain 55 [Source:MGI Symbol;Acc:MGI:1915186]	Wdr55	-6.31	0.003547
ENSMUSG00000031297	solute carrier family 7 (cationic amino acid transporter, y+ system), member 3 [Source:MGI Symbol;Acc:MGI:1100521]	Slc7a3	-6.31	0.004725
ENSMUSG00000004961	synaptotagmin V [Source:MGI Symbol;Acc:MGI:1926368]	Syt5	-6.29	7e-06
ENSMUSG00000039789	zinc finger protein 597 [Source:MGI Symbol;Acc:MGI:1918313]	Zfp597	-6.29	0.003349
ENSMUSG00000042678	myosin XV [Source:MGI Symbol;Acc:MGI:1261811]	Myo15	-6.29	0.008851
ENSMUSG00000024617	calcium/calmodulin-dependent protein kinase II alpha [Source:MGI Symbol;Acc:MGI:88256]	Camk2a	-6.28	0
ENSMUSG00000033020	polymerase (RNA) II (DNA directed) polypeptide F [Source:MGI Symbol;Acc:MGI:1349393]	Polr2f	-6.25	0.000165
ENSMUSG00000056116	histocompatibility 2, T region locus 22 [Source:MGI Symbol;Acc:MGI:95956]	H2-T22;H2-T9	-6.23	0.000791
ENSMUSG00000025856	platelet derived growth factor, alpha [Source:MGI Symbol;Acc:MGI:97527]	Pdgfa	-6.19	0.000873
ENSMUSG00000091537	translational machinery associated 7 homolog (S. cerevisiae) [Source:MGI Symbol;Acc:MGI:1913417]	Tma7	-6.19	0.00091
ENSMUSG00000039001	ribosomal protein S21 [Source:MGI Symbol;Acc:MGI:1913731]	Rps21	-6.17	4e-06
ENSMUSG00000030659	nucleobindin 2 [Source:MGI Symbol;Acc:MGI:1858179]	Nucb2	-6.17	7e-06
ENSMUSG00000025020	slit homolog 1 (Drosophila) [Source:MGI Symbol;Acc:MGI:1315203]	Slit1	-6.17	0.000269
ENSMUSG00000002266	zinc finger, imprinted 1 [Source:MGI Symbol;Acc:MGI:1341879]	Zim1	-6.14	0.002498
ENSMUSG00000027977	N-deacetylase/N-sulfotransferase (heparan glucosaminyl) 3 [Source:MGI Symbol;Acc:MGI:1932544]	Ndst3	-6.13	0.003456
ENSMUSG00000022814	uridine monophosphate synthetase [Source:MGI Symbol;Acc:MGI:1298388]	Umps	-6.11	0.001207
ENSMUSG00000025855	protein kinase, cAMP dependent regulatory, type I beta [Source:MGI Symbol;Acc:MGI:97759]	Prkar1b	-6.1	0.002765
ENSMUSG00000031438	ring finger protein 128 [Source:MGI Symbol;Acc:MGI:1914139]	Rnf128	-6.07	0.001076
ENSMUSG00000067925	CAAX box 1A [Source:MGI Symbol;Acc:MGI:1913408]	Cxx1a	-6.06	1e-06
ENSMUSG00000019796	low density lipoprotein receptor-related protein 11 [Source:MGI Symbol;Acc:MGI:2442989]	Lrp11	-6.05	2e-06
ENSMUSG00000021708	RAS protein-specific guanine nucleotide-releasing factor 2 [Source:MGI Symbol;Acc:MGI:109137]		-6.05	2.9e-05
ENSMUSG00000037996	solute carrier family 24 (sodium/potassium/calcium exchanger), member 2 [Source:MGI Symbol;Acc:MGI:1923626]	Slc24a2	-6.04	7e-06
ENSMUSG00000040412	RIKEN cDNA 5330417C22 gene [Source:MGI Symbol;Acc:MGI:1923930]	5330417C22Rik	-6.04	7.3e-05
ENSMUSG00000032625	thrombospondin, type I, domain containing 7A [Source:MGI Symbol;Acc:MGI:2685683]	Thsd7a	-6.04	0.000737
ENSMUSG00000031732	PH domain and leucine rich repeat protein phosphatase 2 [Source:MGI Symbol;Acc:MGI:2444928]	Phlpp2	-6	0.002682
ENSMUSG00000024369	negative elongation factor complex member E, Rdbp [Source:MGI Symbol;Acc:MGI:102744]	Nelfe	-5.99	0.00102
ENSMUSG00000034673	pre B cell leukemia homeobox 2 [Source:MGI Symbol;Acc:MGI:1341793]	Pbx2	-5.97	0.00574
ENSMUSG00000001542	elongation factor RNA polymerase II 2 [Source:MGI Symbol;Acc:MGI:2183438]	Ell2	-5.95	4e-06
ENSMUSG00000037217	synapsin I [Source:MGI Symbol;Acc:MGI:98460]	Syn1	-5.93	7e-06
ENSMUSG00000052852	receptor accessory protein 1 [Source:MGI Symbol;Acc:MGI:1098827]	Reep1	-5.93	9e-06
ENSMUSG00000056267	centrosomal protein 70 [Source:MGI Symbol;Acc:MGI:1915371]	Cep70	-5.93	0.004194
ENSMUSG00000020430	pescadillo homolog 1, containing BRCT domain (zebrafish) [Source:MGI Symbol;Acc:MGI:1890613]	Pes1	-5.93	0.005191
ENSMUSG00000031144	synaptophysin [Source:MGI Symbol;Acc:MGI:98467]	Syp	-5.92	1e-05
ENSMUSG00000039737	Prkr interacting protein 1 (IL11 inducible) [Source:MGI Symbol;Acc:MGI:1914051]	Prkrip1	-5.89	0.003952
ENSMUSG00000022680	pyridoxal-dependent decarboxylase domain containing 1 [Source:MGI Symbol;Acc:MGI:1920909]	Pdxdc1	-5.87	1.5e-05
ENSMUSG00000020283	peroxisomal biogenesis factor 13 [Source:MGI Symbol;Acc:MGI:1919379]	Pex13	-5.87	0.001131
ENSMUSG00000042607	ankyrin repeat and SOCS box-containing 4 [Source:MGI Symbol;Acc:MGI:1929751]	Asb4	-5.81	4e-06
ENSMUSG00000045967	G protein-coupled receptor 158 [Source:MGI Symbol;Acc:MGI:2441697]	Gpr158	-5.81	0.003396
ENSMUSG00000028292	arginyl-tRNA synthetase 2, mitochondrial [Source:MGI Symbol;Acc:MGI:1923596]	Rars2	-5.8	8.6e-05
ENSMUSG00000038034	immunoglobulin superfamily, member 8 [Source:MGI Symbol;Acc:MGI:2154090]	Igsf8	-5.8	0.006727
ENSMUSG00000021759	phosphatidic acid phosphatase type 2A [Source:MGI Symbol;Acc:MGI:108412]	Ppap2a	-5.79	0.005047
ENSMUSG00000030806	syntaxin 1B [Source:MGI Symbol;Acc:MGI:1930705]	Stx1b	-5.77	4.6e-05
ENSMUSG00000027822	solute carrier family 33 (acetyl-CoA transporter), member 1 [Source:MGI Symbol;Acc:MGI:1332247]	Slc33a1	-5.77	0.006163
ENSMUSG00000035198	tubulin, gamma 1 [Source:MGI Symbol;Acc:MGI:101834]	Tubg1	-5.75	4.2e-05
ENSMUSG00000001445	mitochondrial ribosomal protein L10 [Source:MGI Symbol;Acc:MGI:1333801]	Mrpl10	-5.75	0.008651
ENSMUSG00000030268	branched chain aminotransferase 1, cytosolic [Source:MGI Symbol;Acc:MGI:104861]	Bcat1	-5.73	0.001094
ENSMUSG00000014606	solute carrier family 25 (mitochondrial carrier oxoglutarate carrier), member 11 [Source:MGI Symbol;Acc:MGI:1915113]	Slc25a11	-5.73	0.008843
ENSMUSG00000033585	necdin [Source:MGI Symbol;Acc:MGI:97290]	Ndn	-5.72	0
ENSMUSG00000025427	ring finger protein 165 [Source:MGI Symbol;Acc:MGI:2444521]	Rnf165	-5.71	8e-06
ENSMUSG00000061911	myelin transcription factor 1-like [Source:MGI Symbol;Acc:MGI:1100511]	Myt1l	-5.7	0.000667
ENSMUSG00000036398	protein phosphatase 1, regulatory (inhibitor) subunit 11 [Source:MGI Symbol;Acc:MGI:1923747]	Ppp1r11	-5.68	3e-05
ENSMUSG00000054034	transcription elongation factor A (SII)-like 5 [Source:MGI Symbol;Acc:MGI:3036236]	Tceal5	-5.66	0.004299
ENSMUSG00000044894	ubiquinol-cytochrome c reductase, complex III subunit VII [Source:MGI Symbol;Acc:MGI:107807]	Uqcrq	-5.64	0.008838
ENSMUSG00000024241	son of sevenless homolog 1 (Drosophila) [Source:MGI Symbol;Acc:MGI:98354]	Sos1	-5.63	6e-06
ENSMUSG00000025777	ganglioside-induced differentiation-associated-protein 1 [Source:MGI Symbol;Acc:MGI:1338002]	Gdap1	-5.63	1.2e-05
ENSMUSG00000022231	sema domain, seven thrombospondin repeats (type 1 and type 1-like), transmembrane domain (TM) and short cytoplasmic domain, (semaphorin) 5A [Source:MGI Symbol;Acc:MGI:107556]	Sema5a	-5.59	0
ENSMUSG00000098061	predicted gene, 26945 [Source:MGI Symbol;Acc:MGI:5504060]		-5.59	0.003078
ENSMUSG00000049922	solute carrier family 35, member C1 [Source:MGI Symbol;Acc:MGI:2443301]	Slc35c1	-5.58	0.000879
ENSMUSG00000031781	cytokine induced apoptosis inhibitor 1 [Source:MGI Symbol;Acc:MGI:1922083]	Ciapin1	-5.58	0.002471
ENSMUSG00000040907	ATPase, Na+/K+ transporting, alpha 3 polypeptide [Source:MGI Symbol;Acc:MGI:88107]	Atp1a3	-5.53	8.7e-05
ENSMUSG00000005043	N-sulfoglucosamine sulfohydrolase (sulfamidase) [Source:MGI Symbol;Acc:MGI:1350341]	Sgsh	-5.53	0.006543
ENSMUSG00000102869	RIKEN cDNA 2900097C17 gene [Source:MGI Symbol;Acc:MGI:1914767]		-5.52	8.3e-05
ENSMUSG00000055334	snurportin 1 [Source:MGI Symbol;Acc:MGI:1913319]	Snupn	-5.51	0.003052
ENSMUSG00000063882	ubiquinol-cytochrome c reductase hinge protein [Source:MGI Symbol;Acc:MGI:1913826]	Uqcrh	-5.5	1e-06
ENSMUSG00000027108	Obg-like ATPase 1 [Source:MGI Symbol;Acc:MGI:1914309]	Ola1	-5.5	9e-06
ENSMUSG00000047261	growth associated protein 43 [Source:MGI Symbol;Acc:MGI:95639]	Gap43	-5.49	2.3e-05
ENSMUSG00000028351	bone morphogenic protein/retinoic acid inducible neural specific 1 [Source:MGI Symbol;Acc:MGI:1928478]	Brinp1	-5.49	0.003508
ENSMUSG00000025817	nudix (nucleoside diphosphate linked moiety X)-type motif 5 [Source:MGI Symbol;Acc:MGI:1858232]	Nudt5	-5.49	0.004096
ENSMUSG00000038806	SDE2 telomere maintenance homolog (S. pombe) [Source:MGI Symbol;Acc:MGI:2384788]	Sde2	-5.49	0.004773
ENSMUSG00000051851	CAAX box 1C [Source:MGI Symbol;Acc:MGI:1920115]	Cxx1c	-5.48	0.001799
ENSMUSG00000037104	suppressor of cytokine signaling 5 [Source:MGI Symbol;Acc:MGI:2385459]	Socs5	-5.47	0.00293
ENSMUSG00000025468	calcyon neuron-specific vesicular protein [Source:MGI Symbol;Acc:MGI:1915816]	Caly	-5.45	0.000286
ENSMUSG00000028149	RAP1, GTP-GDP dissociation stimulator 1 [Source:MGI Symbol;Acc:MGI:2385189]	Rap1gds1	-5.44	2.6e-05
ENSMUSG00000030091	nucleoporin 210 [Source:MGI Symbol;Acc:MGI:1859555]	Nup210	-5.44	0.006316
ENSMUSG00000102657	predicted gene, 37899 [Source:MGI Symbol;Acc:MGI:5611127]		-5.43	0.000658
ENSMUSG00000035228	coiled-coil domain containing 106 [Source:MGI Symbol;Acc:MGI:2385900]	Ccdc106	-5.43	0.001042
ENSMUSG00000031078	cortactin [Source:MGI Symbol;Acc:MGI:99695]	Cttn	-5.42	0.000437
ENSMUSG00000044477	zinc finger, AN1-type domain 3 [Source:MGI Symbol;Acc:MGI:1096572]	Zfand3	-5.41	0.001296
ENSMUSG00000039717	RALY RNA binding protein-like [Source:MGI Symbol;Acc:MGI:1924147]	Ralyl	-5.41	0.001435
ENSMUSG00000048371	pyruvate dehyrogenase phosphatase catalytic subunit 2 [Source:MGI Symbol;Acc:MGI:1918878]	Pdp2	-5.4	0.009886
ENSMUSG00000034190	charged multivesicular body protein 7 [Source:MGI Symbol;Acc:MGI:1913922]	Chmp7	-5.38	0.007544
ENSMUSG00000035964	transmembrane protein 59-like [Source:MGI Symbol;Acc:MGI:1915187]	Tmem59l	-5.37	0
ENSMUSG00000055013	ArfGAP with GTPase domain, ankyrin repeat and PH domain 1 [Source:MGI Symbol;Acc:MGI:2653690]	Agap1	-5.37	5e-06
ENSMUSG00000075254	HEG homolog 1 (zebrafish) [Source:MGI Symbol;Acc:MGI:1924696]	Heg1	-5.37	1.7e-05
ENSMUSG00000050272	Down syndrome cell adhesion molecule [Source:MGI Symbol;Acc:MGI:1196281]	Dscam	-5.36	3.4e-05
ENSMUSG00000006127	inositol polyphosphate 5-phosphatase K [Source:MGI Symbol;Acc:MGI:1194899]	Inpp5k	-5.36	0.001441
ENSMUSG00000059248	septin 9 [Source:MGI Symbol;Acc:MGI:1858222]	Sept9	-5.35	0.001642
ENSMUSG00000025551	fibroblast growth factor 14 [Source:MGI Symbol;Acc:MGI:109189]	Fgf14	-5.35	0.007753
ENSMUSG00000051098	metallo-beta-lactamase domain containing 2 [Source:MGI Symbol;Acc:MGI:1920102]	Mblac2	-5.34	0.005393
ENSMUSG00000023868	phosphodiesterase 10A [Source:MGI Symbol;Acc:MGI:1345143]	Pde10a	-5.33	1.7e-05
ENSMUSG00000064225	progestin and adipoQ receptor family member IX [Source:MGI Symbol;Acc:MGI:1922802]	Paqr9	-5.32	0.000301
ENSMUSG00000038486	synaptic vesicle glycoprotein 2 a [Source:MGI Symbol;Acc:MGI:1927139]	Sv2a	-5.32	0.001599
ENSMUSG00000031783	polymerase (RNA) II (DNA directed) polypeptide C [Source:MGI Symbol;Acc:MGI:109299]	Polr2c	-5.32	0.002794
ENSMUSG00000052613	protocadherin 15 [Source:MGI Symbol;Acc:MGI:1891428]	Pcdh15	-5.31	0.001112
ENSMUSG00000070880	glutamate decarboxylase 1 [Source:MGI Symbol;Acc:MGI:95632]	Gad1	-5.31	0.005256
ENSMUSG00000010721	limb region 1 [Source:MGI Symbol;Acc:MGI:1861746]	Lmbr1	-5.27	0.003342
ENSMUSG00000039419	contactin associated protein-like 2 [Source:MGI Symbol;Acc:MGI:1914047]	Cntnap2	-5.26	9.1e-05
ENSMUSG00000054667	insulin receptor substrate 4 [Source:MGI Symbol;Acc:MGI:1338009]	Irs4	-5.26	0.000467
ENSMUSG00000026103	glutaminase [Source:MGI Symbol;Acc:MGI:95752]	Gls	-5.25	6e-06
ENSMUSG00000028086	F-box and WD-40 domain protein 7 [Source:MGI Symbol;Acc:MGI:1354695]	Fbxw7	-5.25	0.000287
ENSMUSG00000035566	protocadherin 17 [Source:MGI Symbol;Acc:MGI:2684924]	Pcdh17	-5.24	1e-06
ENSMUSG00000031458	coordinator of PRMT5, differentiation stimulator [Source:MGI Symbol;Acc:MGI:1913673]	Coprs	-5.23	0.000762
ENSMUSG00000021268	maternally expressed 3 [Source:MGI Symbol;Acc:MGI:1202886]		-5.22	0
ENSMUSG00000028633	cytidine 5'-triphosphate synthase [Source:MGI Symbol;Acc:MGI:1858304]	Ctps	-5.22	0.002112
ENSMUSG00000044117	RIKEN cDNA 2900011O08 gene [Source:MGI Symbol;Acc:MGI:1914504]	2900011O08Rik	-5.19	0
ENSMUSG00000055067	SET and MYND domain containing 3 [Source:MGI Symbol;Acc:MGI:1916976]	Smyd3	-5.18	0.000411
ENSMUSG00000019256	aryl-hydrocarbon receptor [Source:MGI Symbol;Acc:MGI:105043]	Ahr	-5.18	0.001373
ENSMUSG00000054423	Ca2+-dependent secretion activator [Source:MGI Symbol;Acc:MGI:1350922]	Cadps	-5.17	0
ENSMUSG00000036264	follistatin-like 4 [Source:MGI Symbol;Acc:MGI:2443199]	Fstl4	-5.17	0.002642
ENSMUSG00000032890	regulating synaptic membrane exocytosis 3 [Source:MGI Symbol;Acc:MGI:2443331]	Rims3	-5.17	0.009082
ENSMUSG00000022415	synaptogyrin 1 [Source:MGI Symbol;Acc:MGI:1328323]	Syngr1	-5.17	0.009857
ENSMUSG00000016487	PTPRF interacting protein, binding protein 1 (liprin beta 1) [Source:MGI Symbol;Acc:MGI:1914783]	Ppfibp1	-5.15	1e-06
ENSMUSG00000059361	neurensin 2 [Source:MGI Symbol;Acc:MGI:2684969]	Nrsn2	-5.14	1.6e-05
ENSMUSG00000042724	mitogen-activated protein kinase kinase kinase 9 [Source:MGI Symbol;Acc:MGI:2449952]	Map3k9	-5.13	0.006903
ENSMUSG00000027950	cholinergic receptor, nicotinic, beta polypeptide 2 (neuronal) [Source:MGI Symbol;Acc:MGI:87891]	Chrnb2	-5.11	0.007153
ENSMUSG00000056222	sparc/osteonectin, cwcv and kazal-like domains proteoglycan 1 [Source:MGI Symbol;Acc:MGI:105371]	Spock1	-5.1	8e-06
ENSMUSG00000029017	peptidase (mitochondrial processing) beta [Source:MGI Symbol;Acc:MGI:1920328]	Pmpcb	-5.1	0.000199
ENSMUSG00000048232	F-box protein 10 [Source:MGI Symbol;Acc:MGI:2686937]	Fbxo10	-5.09	0.003413
ENSMUSG00000044042	formin 1 [Source:MGI Symbol;Acc:MGI:101815]	Fmn1	-5.05	6.1e-05
ENSMUSG00000028524	SH3-domain GRB2-like (endophilin) interacting protein 1 [Source:MGI Symbol;Acc:MGI:1920344]	Sgip1	-5.04	7e-06
ENSMUSG00000049252	low density lipoprotein-related protein 1B (deleted in tumors) [Source:MGI Symbol;Acc:MGI:2151136]	Lrp1b	-5.04	5.4e-05
ENSMUSG00000024424	tetratricopeptide repeat domain 39C [Source:MGI Symbol;Acc:MGI:1919997]	Ttc39c	-5.04	0.001527
ENSMUSG00000034285	4-nitrophenylphosphatase domain and non-neuronal SNAP25-like protein homolog 1 (C. elegans) [Source:MGI Symbol;Acc:MGI:1278344]	Nipsnap1	-5.02	0.000127
ENSMUSG00000020176	growth factor receptor bound protein 10 [Source:MGI Symbol;Acc:MGI:103232]	Grb10	-5.01	6e-06
ENSMUSG00000026247	endothelin converting enzyme-like 1 [Source:MGI Symbol;Acc:MGI:1343461]	Ecel1	-5.01	0.000282
ENSMUSG00000010376	neural precursor cell expressed, developmentally down-regulated gene 8 [Source:MGI Symbol;Acc:MGI:97301]	Nedd8	-5	3.3e-05
ENSMUSG00000047238	melanoma antigen, family H, 1 [Source:MGI Symbol;Acc:MGI:1922875]	Mageh1	-5	0.001435
ENSMUSG00000047368	abhydrolase domain containing 17B [Source:MGI Symbol;Acc:MGI:1917816]	Abhd17b	-4.99	0
ENSMUSG00000047910	protocadherin beta 16 [Source:MGI Symbol;Acc:MGI:2136752]	Pcdhb16	-4.99	0.00228
ENSMUSG00000021076	ARP10 actin-related protein 10 [Source:MGI Symbol;Acc:MGI:1891654]	Actr10	-4.96	6.6e-05
ENSMUSG00000029126	neuron specific gene family member 1 [Source:MGI Symbol;Acc:MGI:109149]	Nsg1	-4.96	0.001299
ENSMUSG00000071567	RIKEN cDNA A830039N20 gene [Source:MGI Symbol;Acc:MGI:2445176]		-4.95	0.000592
ENSMUSG00000025870	ADP-ribosylation factor-like 10 [Source:MGI Symbol;Acc:MGI:1930788]	Arl10	-4.95	0.006202
ENSMUSG00000087687	PET100 homolog (S. cerevisiae) [Source:MGI Symbol;Acc:MGI:3615306]	Pet100	-4.94	0.000454
ENSMUSG00000027531	inositol (myo)-1(or 4)-monophosphatase 1 [Source:MGI Symbol;Acc:MGI:1933158]	Impa1	-4.93	0.004471
ENSMUSG00000033075	SUMO1/sentrin specific peptidase 1 [Source:MGI Symbol;Acc:MGI:2445054]	Senp1	-4.92	0.001199
ENSMUSG00000018411	microtubule-associated protein tau [Source:MGI Symbol;Acc:MGI:97180]	Mapt	-4.92	0.001712
ENSMUSG00000028467	glucosidase beta 2 [Source:MGI Symbol;Acc:MGI:2654325]	Gba2	-4.9	0.007465
ENSMUSG00000019923	ZW10 interactor [Source:MGI Symbol;Acc:MGI:1289227]	Zwint	-4.89	0
ENSMUSG00000024571	predicted gene 16286 [Source:MGI Symbol;Acc:MGI:3833940]		-4.87	0.00015
ENSMUSG00000053025	synaptic vesicle glycoprotein 2 b [Source:MGI Symbol;Acc:MGI:1927338]	Sv2b	-4.87	0.002312
ENSMUSG00000003062	STARD3 N-terminal like [Source:MGI Symbol;Acc:MGI:1923455]	Stard3nl	-4.86	0.007571
ENSMUSG00000023965	F-box and leucine-rich repeat protein 17 [Source:MGI Symbol;Acc:MGI:1354704]	Fbxl17	-4.85	0.000585
ENSMUSG00000000827	tumor protein D52-like 2 [Source:MGI Symbol;Acc:MGI:1913564]	Tpd52l2	-4.85	0.000891
ENSMUSG00000031870	progesterone receptor [Source:MGI Symbol;Acc:MGI:97567]	Pgr	-4.85	0.007627
ENSMUSG00000002346	solute carrier family 25, member 42 [Source:MGI Symbol;Acc:MGI:1920345]	Slc25a42	-4.84	8.9e-05
ENSMUSG00000046598	3-hydroxybutyrate dehydrogenase, type 1 [Source:MGI Symbol;Acc:MGI:1919161]	Bdh1	-4.84	0.006506
ENSMUSG00000023236	secretogranin V [Source:MGI Symbol;Acc:MGI:98289]	Scg5	-4.83	3.9e-05
ENSMUSG00000015290	ubiquitin-like 4 [Source:MGI Symbol;Acc:MGI:95049]	Ubl4;Slc10a3-ub	-4.83	0.004232
ENSMUSG00000070056	malignant fibrous histiocytoma amplified sequence 1 [Source:MGI Symbol;Acc:MGI:1098644]	Mfhas1	-4.83	0.005505
ENSMUSG00000028176	leucine rich repeat containing 7 [Source:MGI Symbol;Acc:MGI:2676665]	Lrrc7	-4.78	0.000155
ENSMUSG00000040387	kelch-like 32 [Source:MGI Symbol;Acc:MGI:3612790]	Klhl32	-4.78	0.001129
ENSMUSG00000060938	ribosomal protein L26 [Source:MGI Symbol;Acc:MGI:106022]	Rpl26	-4.77	2.4e-05
ENSMUSG00000023915	tumor necrosis factor receptor superfamily, member 21 [Source:MGI Symbol;Acc:MGI:2151075]	Tnfrsf21	-4.76	1.4e-05
ENSMUSG00000035521	N-acetylglucosamine-1-phosphotransferase, gamma subunit [Source:MGI Symbol;Acc:MGI:2147006]	Gnptg	-4.76	0.000318
ENSMUSG00000030774	p21 protein (Cdc42/Rac)-activated kinase 1 [Source:MGI Symbol;Acc:MGI:1339975]	Pak1	-4.76	0.000421
ENSMUSG00000021373	CAP, adenylate cyclase-associated protein, 2 (yeast) [Source:MGI Symbol;Acc:MGI:1914502]	Cap2	-4.76	0.003893
ENSMUSG00000021811	DnaJ (Hsp40) homolog, subfamily C, member 9 [Source:MGI Symbol;Acc:MGI:1915326]	Dnajc9	-4.74	2.6e-05
ENSMUSG00000074923	p21 protein (Cdc42/Rac)-activated kinase 6 [Source:MGI Symbol;Acc:MGI:2679420]	Pak6	-4.74	0.00283
ENSMUSG00000021303	guanine nucleotide binding protein (G protein), gamma 4 [Source:MGI Symbol;Acc:MGI:102703]	Gng4	-4.71	5e-06
ENSMUSG00000016346	potassium voltage-gated channel, subfamily Q, member 2 [Source:MGI Symbol;Acc:MGI:1309503]	Kcnq2	-4.7	1e-06
ENSMUSG00000049047	armadillo repeat containing, X-linked 3 [Source:MGI Symbol;Acc:MGI:1918953]	Armcx3	-4.7	0.00205
ENSMUSG00000034336	internexin neuronal intermediate filament protein, alpha [Source:MGI Symbol;Acc:MGI:96568]	Ina	-4.69	0.001547
ENSMUSG00000022674	ubiquitin-conjugating enzyme E2 variant 2 [Source:MGI Symbol;Acc:MGI:1917870]	Ube2v2	-4.68	1.3e-05
ENSMUSG00000033981	glutamate receptor, ionotropic, AMPA2 (alpha 2) [Source:MGI Symbol;Acc:MGI:95809]	Gria2	-4.68	0.00018
ENSMUSG00000029121	collapsin response mediator protein 1 [Source:MGI Symbol;Acc:MGI:107793]	Crmp1	-4.68	0.003268
ENSMUSG00000067825	peroxisomal biogenesis factor 26 [Source:MGI Symbol;Acc:MGI:1921293]	Pex26	-4.67	0.000219
ENSMUSG00000031360	cytidine 5'-triphosphate synthase 2 [Source:MGI Symbol;Acc:MGI:1933185]	Ctps2	-4.67	0.007787
ENSMUSG00000031068	glutaredoxin 3 [Source:MGI Symbol;Acc:MGI:1353653]	Glrx3	-4.66	1e-06
ENSMUSG00000036564	N-myc downstream regulated gene 4 [Source:MGI Symbol;Acc:MGI:2384590]	Ndrg4	-4.66	4e-06
ENSMUSG00000035954	dedicator of cytokinesis 4 [Source:MGI Symbol;Acc:MGI:1918006]	Dock4	-4.66	0.001189
ENSMUSG00000068740	cadherin, EGF LAG seven-pass G-type receptor 2 (flamingo homolog, Drosophila) [Source:MGI Symbol;Acc:MGI:1858235]	Celsr2	-4.66	0.003006
ENSMUSG00000039470	zinc finger, DHHC domain containing 2 [Source:MGI Symbol;Acc:MGI:1923452]	Zdhhc2	-4.65	0.007077
ENSMUSG00000054162	sparc/osteonectin, cwcv and kazal-like domains proteoglycan 3 [Source:MGI Symbol;Acc:MGI:1920152]	Spock3	-4.63	0.007513
ENSMUSG00000042700	signal-induced proliferation-associated 1 like 1 [Source:MGI Symbol;Acc:MGI:2443679]	Sipa1l1	-4.62	1e-06
ENSMUSG00000039047	phosphatidylinositol glycan anchor biosynthesis, class K [Source:MGI Symbol;Acc:MGI:1913863]	Pigk	-4.62	6e-06
ENSMUSG00000049191	retrotransposon gag domain containing 4 [Source:MGI Symbol;Acc:MGI:3045324]	Rgag4	-4.62	6e-06
ENSMUSG00000038112	expressed sequence AW551984 [Source:MGI Symbol;Acc:MGI:2143322]	AW551984	-4.62	8e-05
ENSMUSG00000039976	TBC1 domain family, member 16 [Source:MGI Symbol;Acc:MGI:2652878]	Tbc1d16	-4.62	0.009488
ENSMUSG00000041453	ribosomal protein L21 [Source:MGI Symbol;Acc:MGI:1278340]	Rpl21;Gm10045	-4.61	5e-06
ENSMUSG00000038271	intermediate filament family orphan 1 [Source:MGI Symbol;Acc:MGI:2444516]	Iffo1	-4.6	0.001472
ENSMUSG00000036790	SLIT and NTRK-like family, member 2 [Source:MGI Symbol;Acc:MGI:2679449]	Slitrk2	-4.6	0.008587
ENSMUSG00000041020	MAP7 domain containing 2 [Source:MGI Symbol;Acc:MGI:1917474]	Map7d2	-4.59	0.000204
ENSMUSG00000030306	transmembrane and tetratricopeptide repeat containing 1 [Source:MGI Symbol;Acc:MGI:3039590]	Tmtc1	-4.58	3.4e-05
ENSMUSG00000038822	HECT domain and ankyrin repeat containing, E3 ubiquitin protein ligase 1 [Source:MGI Symbol;Acc:MGI:2446110]	Hace1	-4.58	0.002643
ENSMUSG00000038587	A kinase (PRKA) anchor protein (gravin) 12 [Source:MGI Symbol;Acc:MGI:1932576]	Akap12	-4.57	2.8e-05
ENSMUSG00000031226	polysaccharide biosynthesis domain containing 1 [Source:MGI Symbol;Acc:MGI:1914933]	Pbdc1	-4.57	0.000308
ENSMUSG00000057716	transmembrane protein 178B [Source:MGI Symbol;Acc:MGI:3647581]	Tmem178b	-4.57	0.000313
ENSMUSG00000039850	endonuclease V [Source:MGI Symbol;Acc:MGI:2444688]	Endov	-4.57	0.001177
ENSMUSG00000051159	Cbp/p300-interacting transactivator with Glu/Asp-rich carboxy-terminal domain 1 [Source:MGI Symbol;Acc:MGI:108023]	Cited1	-4.57	0.001451
ENSMUSG00000046449	expressed sequence C77370 [Source:MGI Symbol;Acc:MGI:2148050]	C77370	-4.57	0.00164
ENSMUSG00000035864	synaptotagmin I [Source:MGI Symbol;Acc:MGI:99667]	Syt1	-4.57	0.002092
ENSMUSG00000022636	activated leukocyte cell adhesion molecule [Source:MGI Symbol;Acc:MGI:1313266]	Alcam	-4.56	0
ENSMUSG00000027799	neurobeachin [Source:MGI Symbol;Acc:MGI:1347075]	Nbea	-4.56	1e-05
ENSMUSG00000040687	MAP-kinase activating death domain [Source:MGI Symbol;Acc:MGI:2444672]	Madd	-4.56	0.000351
ENSMUSG00000019763	required for meiotic nuclear division 1 homolog (S. cerevisiae) [Source:MGI Symbol;Acc:MGI:1913334]	Rmnd1	-4.56	0.000529
ENSMUSG00000033361	proline rich Gla (G-carboxyglutamic acid) 3 (transmembrane) [Source:MGI Symbol;Acc:MGI:2685214]	Prrg3	-4.55	0.000102
ENSMUSG00000019854	RalBP1 associated Eps domain containing protein [Source:MGI Symbol;Acc:MGI:1196373]	Reps1	-4.55	0.001864
ENSMUSG00000061601	piccolo (presynaptic cytomatrix protein) [Source:MGI Symbol;Acc:MGI:1349390]	Pclo	-4.54	0
ENSMUSG00000021099	sine oculis-related homeobox 6 [Source:MGI Symbol;Acc:MGI:1341840]	Six6	-4.53	0.001412
ENSMUSG00000039770	yippee-like 5 (Drosophila) [Source:MGI Symbol;Acc:MGI:1916937]	Ypel5	-4.53	0.009946
ENSMUSG00000041362	RIKEN cDNA 4930506M07 gene [Source:MGI Symbol;Acc:MGI:1918903]	4930506M07Rik	-4.51	0.002023
ENSMUSG00000104597			-4.51	0.00451
ENSMUSG00000026797	syntaxin binding protein 1 [Source:MGI Symbol;Acc:MGI:107363]	Stxbp1	-4.5	0.000279
ENSMUSG00000024911	fibroblast growth factor (acidic) intracellular binding protein [Source:MGI Symbol;Acc:MGI:1926233]	Fibp	-4.5	0.001833
ENSMUSG00000023020	cytochrome c oxidase assembly protein 14 [Source:MGI Symbol;Acc:MGI:1913629]	Cox14	-4.5	0.009761
ENSMUSG00000036699	zinc finger, CCHC domain containing 12 [Source:MGI Symbol;Acc:MGI:1919943]	Zcchc12	-4.49	0.00026
ENSMUSG00000033061	regulated endocrine-specific protein 18 [Source:MGI Symbol;Acc:MGI:1098222]	Resp18	-4.45	0.000345
ENSMUSG00000025362	ribosomal protein S26 [Source:MGI Symbol;Acc:MGI:1351628]	Rps26;LOC102642	-4.44	3.8e-05
ENSMUSG00000036501	family with sequence similarity 13, member B [Source:MGI Symbol;Acc:MGI:2447834]	Fam13b	-4.44	0.002599
ENSMUSG00000056145	expressed sequence AI504432 [Source:MGI Symbol;Acc:MGI:2139742]		-4.44	0.003514
ENSMUSG00000062328	ribosomal protein L17 [Source:MGI Symbol;Acc:MGI:2448270]	Rpl17;Gm10362	-4.43	1.6e-05
ENSMUSG00000035476	TGF-beta activated kinase 1/MAP3K7 binding protein 3 [Source:MGI Symbol;Acc:MGI:1913974]	Tab3	-4.43	0.000858
ENSMUSG00000027506	tumor protein D52 [Source:MGI Symbol;Acc:MGI:107749]	Tpd52	-4.43	0.001081
ENSMUSG00000061787	ribosomal protein S17 [Source:MGI Symbol;Acc:MGI:1309526]	Rps17	-4.42	0.00032
ENSMUSG00000024858	adrenergic receptor kinase, beta 1 [Source:MGI Symbol;Acc:MGI:87940]	Adrbk1	-4.42	0.001964
ENSMUSG00000061654	sprouty homolog 3 (Drosophila) [Source:MGI Symbol;Acc:MGI:1345188]	Spry3	-4.42	0.007872
ENSMUSG00000053192	myeloid/lymphoid or mixed-lineage leukemia (trithorax homolog, Drosophila); translocated to, 11 [Source:MGI Symbol;Acc:MGI:1929671]	Mllt11	-4.41	0.001809
ENSMUSG00000031099	SWI/SNF related, matrix associated, actin dependent regulator of chromatin, subfamily a, member 1 [Source:MGI Symbol;Acc:MGI:1935127]	Smarca1	-4.4	2e-06
ENSMUSG00000061751	kalirin, RhoGEF kinase [Source:MGI Symbol;Acc:MGI:2685385]	Kalrn	-4.4	0.000841
ENSMUSG00000003469	phytanoyl-CoA hydroxylase interacting protein [Source:MGI Symbol;Acc:MGI:1860417]	Phyhip	-4.4	0.003114
ENSMUSG00000008301	phosphorylated adaptor for RNA export [Source:MGI Symbol;Acc:MGI:1891839]	Phax	-4.37	0.000443
ENSMUSG00000026819	solute carrier family 25 (mitochondrial carrier, phosphate carrier), member 25 [Source:MGI Symbol;Acc:MGI:1915913]	Slc25a25	-4.36	9e-06
ENSMUSG00000038141	transmembrane protein 181A [Source:MGI Symbol;Acc:MGI:1924356]	Tmem181a	-4.36	0.000343
ENSMUSG00000058258	isopentenyl-diphosphate delta isomerase [Source:MGI Symbol;Acc:MGI:2442264]	Idi1	-4.35	0.001321
ENSMUSG00000034484	sorting nexin 2 [Source:MGI Symbol;Acc:MGI:1915054]	Snx2	-4.35	0.00143
ENSMUSG00000037012	hexokinase 1 [Source:MGI Symbol;Acc:MGI:96103]	Hk1	-4.35	0.002728
ENSMUSG00000002265	paternally expressed 3 [Source:MGI Symbol;Acc:MGI:104748]	Peg3	-4.33	0
ENSMUSG00000030374	striatin, calmodulin binding protein 4 [Source:MGI Symbol;Acc:MGI:2142346]	Strn4	-4.33	0.000265
ENSMUSG00000053819	calcium/calmodulin-dependent protein kinase II, delta [Source:MGI Symbol;Acc:MGI:1341265]	Camk2d	-4.32	8.2e-05
ENSMUSG00000051747	titin [Source:MGI Symbol;Acc:MGI:98864]	Ttn	-4.32	0.000577
ENSMUSG00000032452	calsyntenin 2 [Source:MGI Symbol;Acc:MGI:1929897]	Clstn2	-4.32	0.008325
ENSMUSG00000029516	citron [Source:MGI Symbol;Acc:MGI:105313]	Cit	-4.31	3.9e-05
ENSMUSG00000062444	adaptor-related protein complex 3, beta 2 subunit [Source:MGI Symbol;Acc:MGI:1100869]	Ap3b2	-4.3	5e-06
ENSMUSG00000028194	dimethylarginine dimethylaminohydrolase 1 [Source:MGI Symbol;Acc:MGI:1916469]	Ddah1	-4.3	9e-06
ENSMUSG00000020115	TANK-binding kinase 1 [Source:MGI Symbol;Acc:MGI:1929658]	Tbk1	-4.3	0.006164
ENSMUSG00000040721	zinc finger homeobox 2 [Source:MGI Symbol;Acc:MGI:2686934]	Zfhx2	-4.28	0.000564
ENSMUSG00000049299	trafficking protein particle complex 1 [Source:MGI Symbol;Acc:MGI:1098727]	Trappc1	-4.28	0.004749
ENSMUSG00000025422	ArfGAP with GTPase domain, ankyrin repeat and PH domain 2 [Source:MGI Symbol;Acc:MGI:3580016]	Agap2;LOC105242	-4.27	2.6e-05
ENSMUSG00000020802	ubiquitin-conjugating enzyme E2O [Source:MGI Symbol;Acc:MGI:2444266]	Ube2o	-4.26	1.8e-05
ENSMUSG00000034593	myosin VA [Source:MGI Symbol;Acc:MGI:105976]	Myo5a	-4.26	0.000189
ENSMUSG00000055078	gamma-aminobutyric acid (GABA) A receptor, subunit alpha 5 [Source:MGI Symbol;Acc:MGI:95617]	Gabra5	-4.26	0.001046
ENSMUSG00000005732	RAN binding protein 1 [Source:MGI Symbol;Acc:MGI:96269]	Ranbp1	-4.26	0.001586
ENSMUSG00000078681	TM2 domain containing 3 [Source:MGI Symbol;Acc:MGI:1915884]	Tm2d3	-4.26	0.001716
ENSMUSG00000028861	mitochondrial ribosomal protein S15 [Source:MGI Symbol;Acc:MGI:1913657]	Mrps15	-4.25	0.009118
ENSMUSG00000006818	superoxide dismutase 2, mitochondrial [Source:MGI Symbol;Acc:MGI:98352]	Sod2	-4.24	0.000842
ENSMUSG00000020436	gamma-aminobutyric acid (GABA) A receptor, subunit gamma 2 [Source:MGI Symbol;Acc:MGI:95623]	Gabrg2	-4.23	0.001647
ENSMUSG00000041439	major facilitator superfamily domain containing 6 [Source:MGI Symbol;Acc:MGI:1922925]	Mfsd6	-4.22	1.6e-05
ENSMUSG00000044149	NF-kappaB repressing factor [Source:MGI Symbol;Acc:MGI:1924536]	Nkrf	-4.22	0.002134
ENSMUSG00000047454	gephyrin [Source:MGI Symbol;Acc:MGI:109602]	Gphn	-4.22	0.002199
ENSMUSG00000057230	AP2 associated kinase 1 [Source:MGI Symbol;Acc:MGI:1098687]	Aak1	-4.21	0.000172
ENSMUSG00000039254	protein-O-mannosyltransferase 1 [Source:MGI Symbol;Acc:MGI:2138994]	Pomt1	-4.21	0.003523
ENSMUSG00000030868	dynactin 5 [Source:MGI Symbol;Acc:MGI:1891689]	Dctn5	-4.2	4.8e-05
ENSMUSG00000038274	Finkel-Biskis-Reilly murine sarcoma virus (FBR-MuSV) ubiquitously expressed (fox derived) [Source:MGI Symbol;Acc:MGI:102547]	Fau	-4.2	0.001783
ENSMUSG00000021629	solute carrier family 30 (zinc transporter), member 5 [Source:MGI Symbol;Acc:MGI:1916298]	Slc30a5	-4.2	0.005904
ENSMUSG00000033676	gamma-aminobutyric acid (GABA) A receptor, subunit beta 3 [Source:MGI Symbol;Acc:MGI:95621]	Gabrb3	-4.19	0
ENSMUSG00000016018	superkiller viralicidic activity 2-like 2 (S. cerevisiae) [Source:MGI Symbol;Acc:MGI:1919448]	Skiv2l2	-4.19	3e-05
ENSMUSG00000024121	ATPase, H+ transporting, lysosomal V0 subunit C [Source:MGI Symbol;Acc:MGI:88116]	Atp6v0c	-4.18	3e-06
ENSMUSG00000031691	transportin 2 (importin 3, karyopherin beta 2b) [Source:MGI Symbol;Acc:MGI:2384849]	Tnpo2	-4.18	0.000178
ENSMUSG00000027894	solute carrier family 6 (neurotransmitter transporter), member 17 [Source:MGI Symbol;Acc:MGI:2442535]	Slc6a17	-4.18	0.000436
ENSMUSG00000060882	potassium voltage-gated channel, Shal-related family, member 2 [Source:MGI Symbol;Acc:MGI:102663]	Kcnd2	-4.17	0.003032
ENSMUSG00000024268	CUGBP, Elav-like family member 4 [Source:MGI Symbol;Acc:MGI:1932407]	Celf4	-4.16	0.000608
ENSMUSG00000030411	neuro-oncological ventral antigen 2 [Source:MGI Symbol;Acc:MGI:104296]	Nova2	-4.14	9.7e-05
ENSMUSG00000026883	disabled 2 interacting protein [Source:MGI Symbol;Acc:MGI:1916851]	Dab2ip	-4.13	0
ENSMUSG00000040669	polyhomeotic-like 1 (Drosophila) [Source:MGI Symbol;Acc:MGI:103248]	Phc1	-4.13	0.000591
ENSMUSG00000037470	UDP-glucose glycoprotein glucosyltransferase 1 [Source:MGI Symbol;Acc:MGI:2443162]	Uggt1	-4.12	6e-05
ENSMUSG00000023456	triosephosphate isomerase 1 [Source:MGI Symbol;Acc:MGI:98797]	Tpi1	-4.12	0.00056
ENSMUSG00000019817	pleiomorphic adenoma gene-like 1 [Source:MGI Symbol;Acc:MGI:1100874]	Plagl1	-4.12	0.001149
ENSMUSG00000056553	protein tyrosine phosphatase, receptor type, N polypeptide 2 [Source:MGI Symbol;Acc:MGI:107418]	Ptprn2	-4.11	0
ENSMUSG00000078307	expressed sequence AI593442 [Source:MGI Symbol;Acc:MGI:2143099]	AI593442	-4.11	0.000438
ENSMUSG00000068206	protein interacting with C kinase 1 [Source:MGI Symbol;Acc:MGI:894645]	Pick1	-4.1	0.000163
ENSMUSG00000030815	phosphorylase kinase, gamma 2 (testis) [Source:MGI Symbol;Acc:MGI:1916211]	Phkg2	-4.09	6.3e-05
ENSMUSG00000061578	kinase suppressor of ras 2 [Source:MGI Symbol;Acc:MGI:3610315]	Ksr2	-4.08	4.7e-05
ENSMUSG00000057897	calcium/calmodulin-dependent protein kinase II, beta [Source:MGI Symbol;Acc:MGI:88257]	Camk2b	-4.08	0.000885
ENSMUSG00000002416	NADH dehydrogenase (ubiquinone) 1 beta subcomplex, 2 [Source:MGI Symbol;Acc:MGI:1915448]	Ndufb2	-4.08	0.00547
ENSMUSG00000006057	ATP synthase, H+ transporting, mitochondrial F0 complex, subunit C1 (subunit 9) [Source:MGI Symbol;Acc:MGI:107653]	Atp5g1	-4.07	4.7e-05
ENSMUSG00000039652	cytoplasmic polyadenylation element binding protein 3 [Source:MGI Symbol;Acc:MGI:2443075]	Cpeb3	-4.07	0.000226
ENSMUSG00000022234	chaperonin containing Tcp1, subunit 5 (epsilon) [Source:MGI Symbol;Acc:MGI:107185]	Cct5	-4.07	0.000386
ENSMUSG00000036580	spastic paraplegia 20, spartin (Troyer syndrome) homolog (human) [Source:MGI Symbol;Acc:MGI:2139806]	Spg20	-4.07	0.003457
ENSMUSG00000004383	like-glycosyltransferase [Source:MGI Symbol;Acc:MGI:1342270]	Large	-4.06	1e-06
ENSMUSG00000049751	ribosomal protein L36A-like [Source:MGI Symbol;Acc:MGI:1913733]	Rpl36al	-4.06	0.000165
ENSMUSG00000031835	membrane-bound transcription factor peptidase, site 1 [Source:MGI Symbol;Acc:MGI:1927235]	Mbtps1	-4.06	0.000236
ENSMUSG00000027998	pleiotropic regulator 1, PRL1 homolog (Arabidopsis) [Source:MGI Symbol;Acc:MGI:1858197]	Plrg1	-4.06	0.001691
ENSMUSG00000032557	ubiquitin-like modifier activating enzyme 5 [Source:MGI Symbol;Acc:MGI:1913913]	Uba5	-4.05	0.000915
ENSMUSG00000060988	UDP-N-acetyl-alpha-D-galactosamine:polypeptide N-acetylgalactosaminyltransferase 13 [Source:MGI Symbol;Acc:MGI:2139447]	Galnt13	-4.04	0.000903
ENSMUSG00000046532	androgen receptor [Source:MGI Symbol;Acc:MGI:88064]	Ar	-4.04	0.001774
ENSMUSG00000022829	syntaxin binding protein 5-like [Source:MGI Symbol;Acc:MGI:2443815]	Stxbp5l	-4.04	0.006277
ENSMUSG00000031631	cilia and flagella associated protein 97 [Source:MGI Symbol;Acc:MGI:1914006]	Cfap97	-4.03	0.000211
ENSMUSG00000051527	ubiquitin specific peptidase 29 [Source:MGI Symbol;Acc:MGI:1888998]	Usp29	-4.02	0.000214
ENSMUSG00000038418	early growth response 1 [Source:MGI Symbol;Acc:MGI:95295]	Egr1	-4.02	0.005341
ENSMUSG00000075478	SLIT and NTRK-like family, member 1 [Source:MGI Symbol;Acc:MGI:2679446]	Slitrk1	-4	0.000102
ENSMUSG00000022587	lymphocyte antigen 6 complex, locus E [Source:MGI Symbol;Acc:MGI:106651]	Ly6e	-4	0.000137
ENSMUSG00000054939	zinc finger protein 174 [Source:MGI Symbol;Acc:MGI:2686600]	Zfp174	-4	0.002103
ENSMUSG00000027199	glycine amidinotransferase (L-arginine:glycine amidinotransferase) [Source:MGI Symbol;Acc:MGI:1914342]	Gatm	-4	0.005081
ENSMUSG00000031622	transcriptional regulator, SIN3B (yeast) [Source:MGI Symbol;Acc:MGI:107158]	Sin3b	-4	0.008761
ENSMUSG00000030327	NECAP endocytosis associated 1 [Source:MGI Symbol;Acc:MGI:1914852]	Necap1	-3.99	1.3e-05
ENSMUSG00000023036	protocadherin gamma subfamily A, 8 [Source:MGI Symbol;Acc:MGI:1935221]	Pcdhgc4	-3.99	0.001814
ENSMUSG00000039016	translocase of inner mitochondrial membrane 8B [Source:MGI Symbol;Acc:MGI:1353424]	Timm8b	-3.96	0.005061
ENSMUSG00000034602	MON2 homolog (yeast) [Source:MGI Symbol;Acc:MGI:1914324]	Mon2	-3.95	1e-06
ENSMUSG00000029608	rabphilin 3A [Source:MGI Symbol;Acc:MGI:102788]	Rph3a	-3.95	0.00028
ENSMUSG00000029538	serine/arginine-rich splicing factor 9 [Source:MGI Symbol;Acc:MGI:104896]	Srsf9	-3.95	0.008652
ENSMUSG00000078427	SAP domain containing ribonucleoprotein [Source:MGI Symbol;Acc:MGI:1913368]	Sarnp	-3.95	0.009829
ENSMUSG00000030101	sulfatase modifying factor 1 [Source:MGI Symbol;Acc:MGI:1889844]	Sumf1	-3.94	0.000761
ENSMUSG00000047414	fibronectin leucine rich transmembrane protein 2 [Source:MGI Symbol;Acc:MGI:3603594]	Flrt2	-3.94	0.004863
ENSMUSG00000061411	nucleolar protein 4-like [Source:MGI Symbol;Acc:MGI:1918765]	Nol4l	-3.93	0.000134
ENSMUSG00000037351	ARP1 actin-related protein 1B, centractin beta [Source:MGI Symbol;Acc:MGI:1917446]	Actr1b	-3.92	0.001005
ENSMUSG00000042766	tripartite motif-containing 46 [Source:MGI Symbol;Acc:MGI:2673000]	Trim46	-3.91	0.000338
ENSMUSG00000042182	BEN domain containing 6 [Source:MGI Symbol;Acc:MGI:2444572]	Bend6	-3.91	0.005805
ENSMUSG00000031442	mcf.2 transforming sequence-like [Source:MGI Symbol;Acc:MGI:103263]	Mcf2l	-3.88	4e-06
ENSMUSG00000031988	vacuolar protein sorting 26 homolog B (yeast) [Source:MGI Symbol;Acc:MGI:1917656]	Vps26b	-3.88	0.000166
ENSMUSG00000053199	Rho GTPase activating protein 20 [Source:MGI Symbol;Acc:MGI:2445175]	Arhgap20	-3.88	0.002937
ENSMUSG00000025228	ARP1 actin-related protein 1A, centractin alpha [Source:MGI Symbol;Acc:MGI:1858964]	Actr1a	-3.88	0.005993
ENSMUSG00000024163	mitogen-activated protein kinase 8 interacting protein 3 [Source:MGI Symbol;Acc:MGI:1353598]	Mapk8ip3	-3.88	0.006627
ENSMUSG00000061981	flotillin 2 [Source:MGI Symbol;Acc:MGI:103309]	Flot2	-3.88	0.007574
ENSMUSG00000022620	arylsulfatase A [Source:MGI Symbol;Acc:MGI:88077]	Arsa	-3.88	0.007748
ENSMUSG00000026158	opioid growth factor receptor-like 1 [Source:MGI Symbol;Acc:MGI:1917405]	Ogfrl1	-3.87	3e-06
ENSMUSG00000028782	adhesion G protein-coupled receptor B2 [Source:MGI Symbol;Acc:MGI:2451244]	Adgrb2	-3.87	0.008058
ENSMUSG00000020988	L-2-hydroxyglutarate dehydrogenase [Source:MGI Symbol;Acc:MGI:2384968]	L2hgdh	-3.86	0.001911
ENSMUSG00000031227	melanoma antigen, family E, 1 [Source:MGI Symbol;Acc:MGI:2148149]	Magee1	-3.85	8.6e-05
ENSMUSG00000004267	enolase 2, gamma neuronal [Source:MGI Symbol;Acc:MGI:95394]	Eno2	-3.85	0.00094
ENSMUSG00000048118	AT rich interactive domain 4A (RBP1-like) [Source:MGI Symbol;Acc:MGI:2444354]	Arid4a	-3.84	0.000121
ENSMUSG00000037364	serrate RNA effector molecule homolog (Arabidopsis) [Source:MGI Symbol;Acc:MGI:1933527]	Srrt	-3.84	0.002719
ENSMUSG00000028385	sorting nexin family member 30 [Source:MGI Symbol;Acc:MGI:2443882]	Snx30	-3.84	0.009723
ENSMUSG00000027438	N-ethylmaleimide sensitive fusion protein attachment protein beta [Source:MGI Symbol;Acc:MGI:104562]	Napb	-3.83	0.00107
ENSMUSG00000028953	ATP-binding cassette, sub-family F (GCN20), member 2 [Source:MGI Symbol;Acc:MGI:1351657]	Abcf2	-3.81	4e-05
ENSMUSG00000018604	T-box 3 [Source:MGI Symbol;Acc:MGI:98495]	Tbx3	-3.81	0.000668
ENSMUSG00000003429	ribosomal protein S11 [Source:MGI Symbol;Acc:MGI:1351329]	Rps11	-3.81	0.001889
ENSMUSG00000035640	downstream of Stk11 [Source:MGI Symbol;Acc:MGI:1354170]	Dos	-3.79	0
ENSMUSG00000027520	zinc finger, DBF-type containing 2 [Source:MGI Symbol;Acc:MGI:1921134]	Zdbf2	-3.79	2e-06
ENSMUSG00000033565	RNA binding protein, fox-1 homolog (C. elegans) 2 [Source:MGI Symbol;Acc:MGI:1933973]	Rbfox2	-3.79	3e-06
ENSMUSG00000034403	praja ring finger 1, E3 ubiquitin protein ligase [Source:MGI Symbol;Acc:MGI:1101765]	Pja1	-3.79	1.3e-05
ENSMUSG00000021831	ERO1-like (S. cerevisiae) [Source:MGI Symbol;Acc:MGI:1354385]	Ero1l	-3.79	0.001154
ENSMUSG00000028771	protein tyrosine phosphatase, non-receptor type 12 [Source:MGI Symbol;Acc:MGI:104673]	Ptpn12	-3.79	0.001958
ENSMUSG00000056158	carbonic anhydrase 10 [Source:MGI Symbol;Acc:MGI:1919855]	Car10	-3.79	0.0036
ENSMUSG00000022577	lymphocyte antigen 6 complex, locus H [Source:MGI Symbol;Acc:MGI:1346030]	Ly6h	-3.79	0.005722
ENSMUSG00000038150	ORM1-like 3 (S. cerevisiae) [Source:MGI Symbol;Acc:MGI:1913862]	Ormdl3	-3.79	0.006893
ENSMUSG00000073557	protein phosphatase 1, regulatory (inhibitor) subunit 12B [Source:MGI Symbol;Acc:MGI:1916417]	Ppp1r12b	-3.78	0.00117
ENSMUSG00000051412	vesicle-associated membrane protein 7 [Source:MGI Symbol;Acc:MGI:1096399]	Vamp7	-3.78	0.003949
ENSMUSG00000037126	pleckstrin and Sec7 domain containing [Source:MGI Symbol;Acc:MGI:1920978]	Psd	-3.77	9.4e-05
ENSMUSG00000051853	ADP-ribosylation factor 3 [Source:MGI Symbol;Acc:MGI:99432]	Arf3	-3.77	0.001508
ENSMUSG00000029598	phospholipase B domain containing 2 [Source:MGI Symbol;Acc:MGI:1919022]	Plbd2	-3.76	0.000952
ENSMUSG00000052949	ring finger protein 157 [Source:MGI Symbol;Acc:MGI:2442484]	Rnf157	-3.76	0.003531
ENSMUSG00000040265	dynamin 3 [Source:MGI Symbol;Acc:MGI:1341299]	Dnm3	-3.76	0.005734
ENSMUSG00000031007	ATPase, H+ transporting, lysosomal accessory protein 2 [Source:MGI Symbol;Acc:MGI:1917745]	Atp6ap2	-3.76	0.007035
ENSMUSG00000032601	protein kinase, cAMP dependent regulatory, type II alpha [Source:MGI Symbol;Acc:MGI:108025]	Prkar2a	-3.75	0
ENSMUSG00000041220	ELOVL family member 6, elongation of long chain fatty acids (yeast) [Source:MGI Symbol;Acc:MGI:2156528]	Elovl6	-3.75	0.00014
ENSMUSG00000057863	ribosomal protein L36 [Source:MGI Symbol;Acc:MGI:1860603]	Rpl36	-3.75	0.000667
ENSMUSG00000041912	tudor and KH domain containing protein [Source:MGI Symbol;Acc:MGI:1919884]	Tdrkh	-3.75	0.002045
ENSMUSG00000098178	YY1 associated myogenesis RNA 1 [Source:MGI Symbol;Acc:MGI:5504039]		-3.75	0.003097
ENSMUSG00000025437	ubiquitin specific peptidase 33 [Source:MGI Symbol;Acc:MGI:2159711]	Usp33	-3.75	0.003954
ENSMUSG00000000560	gamma-aminobutyric acid (GABA) A receptor, subunit alpha 2 [Source:MGI Symbol;Acc:MGI:95614]	Gabra2	-3.75	0.006334
ENSMUSG00000049940	progesterone receptor membrane component 2 [Source:MGI Symbol;Acc:MGI:1918054]	Pgrmc2	-3.75	0.006811
ENSMUSG00000026904	solute carrier family 4, sodium bicarbonate cotransporter-like, member 10 [Source:MGI Symbol;Acc:MGI:2150150]	Slc4a10	-3.74	0.000632
ENSMUSG00000087679	RIKEN cDNA C330006A16 gene [Source:MGI Symbol;Acc:MGI:1924939]		-3.74	0.004684
ENSMUSG00000025375	apoptosis-associated tyrosine kinase [Source:MGI Symbol;Acc:MGI:1197518]	Aatk	-3.73	0.002141
ENSMUSG00000029420	RIMS binding protein 2 [Source:MGI Symbol;Acc:MGI:2443235]	Rimbp2	-3.72	0.001656
ENSMUSG00000001496	NK2 homeobox 1 [Source:MGI Symbol;Acc:MGI:108067]	Nkx2-1	-3.72	0.007891
ENSMUSG00000027660	SKI-like [Source:MGI Symbol;Acc:MGI:106203]	Skil	-3.71	0.000873
ENSMUSG00000048814	LON peptidase N-terminal domain and ring finger 2 [Source:MGI Symbol;Acc:MGI:1920209]	Lonrf2	-3.71	0.001255
ENSMUSG00000020042	BTB (POZ) domain containing 11 [Source:MGI Symbol;Acc:MGI:1921257]	Btbd11	-3.71	0.009737
ENSMUSG00000020297	neuron specific gene family member 2 [Source:MGI Symbol;Acc:MGI:1202070]	Nsg2	-3.7	0.000856
ENSMUSG00000022556	heat shock factor 1 [Source:MGI Symbol;Acc:MGI:96238]	Hsf1	-3.7	0.002241
ENSMUSG00000040327	cullin 9 [Source:MGI Symbol;Acc:MGI:1925559]	Cul9	-3.7	0.005099
ENSMUSG00000031278	acyl-CoA synthetase long-chain family member 4 [Source:MGI Symbol;Acc:MGI:1354713]	Acsl4	-3.7	0.007373
ENSMUSG00000035547	calpain 5 [Source:MGI Symbol;Acc:MGI:1100859]	Capn5	-3.69	0.000123
ENSMUSG00000071862	leucine rich repeat transmembrane neuronal 2 [Source:MGI Symbol;Acc:MGI:2389174]	Lrrtm2	-3.69	0.001218
ENSMUSG00000064115	cell adhesion molecule 2 [Source:MGI Symbol;Acc:MGI:2442722]	Cadm2	-3.69	0.001638
ENSMUSG00000024044	erythrocyte protein band 4.1-like 3 [Source:MGI Symbol;Acc:MGI:103008]	Epb4.1l3	-3.68	0
ENSMUSG00000024127	prolyl endopeptidase-like [Source:MGI Symbol;Acc:MGI:2441932]	Prepl	-3.68	1e-06
ENSMUSG00000032589	bassoon [Source:MGI Symbol;Acc:MGI:1277955]	Bsn	-3.68	3.4e-05
ENSMUSG00000044221	G-rich RNA sequence binding factor 1 [Source:MGI Symbol;Acc:MGI:106479]	Grsf1	-3.68	0.005283
ENSMUSG00000043388	transmembrane protein 130 [Source:MGI Symbol;Acc:MGI:3607706]	Tmem130	-3.67	0.002995
ENSMUSG00000029076	stromal cell derived factor 4 [Source:MGI Symbol;Acc:MGI:108079]	Sdf4	-3.66	5e-06
ENSMUSG00000031652	NEDD4 binding protein 1 [Source:MGI Symbol;Acc:MGI:2136825]	N4bp1	-3.66	0.001734
ENSMUSG00000073616	myeloma overexpressed 2 [Source:MGI Symbol;Acc:MGI:1914165]	Myeov2	-3.65	0.001948
ENSMUSG00000038628	polymerase (RNA) III (DNA directed) polypeptide K [Source:MGI Symbol;Acc:MGI:1914255]	Polr3k	-3.65	0.005138
ENSMUSG00000086968	RIKEN cDNA 4933431E20 gene [Source:MGI Symbol;Acc:MGI:3584041]		-3.65	0.005244
ENSMUSG00000047514	testis-specific protein, Y-encoded-like 1 [Source:MGI Symbol;Acc:MGI:1298395]	Tspyl1	-3.64	0
ENSMUSG00000024835	coronin, actin binding protein 1B [Source:MGI Symbol;Acc:MGI:1345963]	Coro1b	-3.63	0.004479
ENSMUSG00000031333	ATP-binding cassette, sub-family B (MDR/TAP), member 7 [Source:MGI Symbol;Acc:MGI:109533]	Abcb7	-3.62	0.000447
ENSMUSG00000051391	tyrosine 3-monooxygenase/tryptophan 5-monooxygenase activation protein, gamma polypeptide [Source:MGI Symbol;Acc:MGI:108109]	Ywhag	-3.61	0.000104
ENSMUSG00000028967	ERBB receptor feedback inhibitor 1 [Source:MGI Symbol;Acc:MGI:1921405]	Errfi1	-3.61	0.001752
ENSMUSG00000019986	Abelson helper integration site 1 [Source:MGI Symbol;Acc:MGI:87971]	Ahi1	-3.6	0
ENSMUSG00000048142	N-acetyltransferase 8-like [Source:MGI Symbol;Acc:MGI:2447776]	Nat8l	-3.6	7.9e-05
ENSMUSG00000046093	hippocalcin-like 4 [Source:MGI Symbol;Acc:MGI:2157521]	Hpcal4	-3.6	0.000355
ENSMUSG00000058833	RIKEN cDNA 2810428I15 gene [Source:MGI Symbol;Acc:MGI:1913712]	2810428I15Rik	-3.6	0.003023
ENSMUSG00000025743	syndecan 3 [Source:MGI Symbol;Acc:MGI:1349163]	Sdc3	-3.6	0.009804
ENSMUSG00000026623	lysophosphatidylglycerol acyltransferase 1 [Source:MGI Symbol;Acc:MGI:2446186]	Lpgat1	-3.59	0.000164
ENSMUSG00000022185	apoptotic chromatin condensation inducer 1 [Source:MGI Symbol;Acc:MGI:1891824]	Acin1	-3.58	0
ENSMUSG00000041313	solute carrier family 7 (cationic amino acid transporter, y+ system), member 1 [Source:MGI Symbol;Acc:MGI:88117]	Slc7a1	-3.58	0.000356
ENSMUSG00000022893	a disintegrin-like and metallopeptidase (reprolysin type) with thrombospondin type 1 motif, 1 [Source:MGI Symbol;Acc:MGI:109249]	Adamts1	-3.58	0.00454
ENSMUSG00000027797	doublecortin-like kinase 1 [Source:MGI Symbol;Acc:MGI:1330861]	Dclk1	-3.56	0
ENSMUSG00000051177	phospholipase C, beta 1 [Source:MGI Symbol;Acc:MGI:97613]	Plcb1	-3.56	0.000606
ENSMUSG00000066152	solute carrier family 31, member 2 [Source:MGI Symbol;Acc:MGI:1333844]	Slc31a2	-3.56	0.003946
ENSMUSG00000033352	mitogen-activated protein kinase kinase 4 [Source:MGI Symbol;Acc:MGI:1346869]	Map2k4	-3.55	2e-06
ENSMUSG00000079614	SEH1-like (S. cerevisiae [Source:MGI Symbol;Acc:MGI:1919374]	Seh1l	-3.55	2.4e-05
ENSMUSG00000058297	sparc/osteonectin, cwcv and kazal-like domains proteoglycan 2 [Source:MGI Symbol;Acc:MGI:1891351]	Spock2	-3.55	3.5e-05
ENSMUSG00000028692	aldo-keto reductase family 1, member A1 (aldehyde reductase) [Source:MGI Symbol;Acc:MGI:1929955]	Akr1a1	-3.55	0.00068
ENSMUSG00000026839	uridine phosphorylase 2 [Source:MGI Symbol;Acc:MGI:1923904]	Upp2	-3.55	0.002404
ENSMUSG00000046447	calcium/calmodulin-dependent protein kinase II inhibitor 1 [Source:MGI Symbol;Acc:MGI:1913509]	Camk2n1	-3.54	9.9e-05
ENSMUSG00000044349	small nucleolar RNA host gene 11 [Source:MGI Symbol;Acc:MGI:2441845]	Snhg11	-3.54	0.000259
ENSMUSG00000061666	glycerophosphodiester phosphodiesterase domain containing 1 [Source:MGI Symbol;Acc:MGI:1913819]	Gdpd1	-3.54	0.003841
ENSMUSG00000032679	CD59a antigen [Source:MGI Symbol;Acc:MGI:109177]	Cd59a	-3.53	0.001092
ENSMUSG00000030224	serine/threonine kinase receptor associated protein [Source:MGI Symbol;Acc:MGI:1329037]	Strap	-3.53	0.003161
ENSMUSG00000044949	ubiquitin domain containing 2 [Source:MGI Symbol;Acc:MGI:2444752]	Ubtd2	-3.53	0.003547
ENSMUSG00000061477	ribosomal protein S7 [Source:MGI Symbol;Acc:MGI:1333818]	Rps7	-3.53	0.004853
ENSMUSG00000007021	synaptogyrin 3 [Source:MGI Symbol;Acc:MGI:1341881]	Syngr3	-3.53	0.009882
ENSMUSG00000079481	NHS-like 2 [Source:MGI Symbol;Acc:MGI:3645090]	Nhsl2	-3.52	0
ENSMUSG00000034818	CUGBP, Elav-like family member 5 [Source:MGI Symbol;Acc:MGI:2442333]	Celf5	-3.52	0.003558
ENSMUSG00000097375	RIKEN cDNA 6720427I07 gene [Source:MGI Symbol;Acc:MGI:1924398]		-3.52	0.007835
ENSMUSG00000041936	agrin [Source:MGI Symbol;Acc:MGI:87961]	Agrn	-3.51	0.002017
ENSMUSG00000038602	solute carrier family 35, member F1 [Source:MGI Symbol;Acc:MGI:2139810]	Slc35f1	-3.51	0.007854
ENSMUSG00000074657	kinesin family member 5A [Source:MGI Symbol;Acc:MGI:109564]	Kif5a	-3.5	5.3e-05
ENSMUSG00000041720	phosphatidylinositol 4-kinase, catalytic, alpha polypeptide [Source:MGI Symbol;Acc:MGI:2448506]	Pi4ka	-3.5	0.000191
ENSMUSG00000039943	phospholipase C, beta 4 [Source:MGI Symbol;Acc:MGI:107464]	Plcb4	-3.5	0.00084
ENSMUSG00000023110	protein arginine N-methyltransferase 5 [Source:MGI Symbol;Acc:MGI:1351645]	Prmt5	-3.5	0.002495
ENSMUSG00000057637	PR domain containing 2, with ZNF domain [Source:MGI Symbol;Acc:MGI:107628]	Prdm2	-3.5	0.003083
ENSMUSG00000052676	zinc finger, matrin type 1 [Source:MGI Symbol;Acc:MGI:2442284]	Zmat1	-3.5	0.003219
ENSMUSG00000026411	transmembrane protein 9 [Source:MGI Symbol;Acc:MGI:1913491]	Tmem9	-3.5	0.006424
ENSMUSG00000022216	proteasome (prosome, macropain) activator subunit 1 (PA28 alpha) [Source:MGI Symbol;Acc:MGI:1096367]	Psme1	-3.49	0
ENSMUSG00000042216	small G protein signaling modulator 1 [Source:MGI Symbol;Acc:MGI:107320]	Sgsm1	-3.49	2.2e-05
ENSMUSG00000046873	membrane-bound transcription factor peptidase, site 2 [Source:MGI Symbol;Acc:MGI:2444506]	Mbtps2	-3.49	0.000123
ENSMUSG00000028059	rho/rac guanine nucleotide exchange factor (GEF) 2 [Source:MGI Symbol;Acc:MGI:103264]	Arhgef2	-3.48	4.4e-05
ENSMUSG00000063317	ubiquitin specific peptidase 31 [Source:MGI Symbol;Acc:MGI:1923429]	Usp31	-3.48	0.003565
ENSMUSG00000050965	protein kinase C, alpha [Source:MGI Symbol;Acc:MGI:97595]	Prkca	-3.47	0
ENSMUSG00000056050	melanoma inhibitory activity 3 [Source:MGI Symbol;Acc:MGI:2443183]		-3.47	0.001348
ENSMUSG00000057335	centrosomal protein 170 [Source:MGI Symbol;Acc:MGI:1918348]	Cep170	-3.46	7.2e-05
ENSMUSG00000030718	protein phosphatase methylesterase 1 [Source:MGI Symbol;Acc:MGI:1919840]	Ppme1	-3.46	0.002144
ENSMUSG00000060166	zinc finger, DHHC domain containing 8 [Source:MGI Symbol;Acc:MGI:1338012]	Zdhhc8	-3.46	0.002241
ENSMUSG00000024425	Nedd4 family interacting protein 1 [Source:MGI Symbol;Acc:MGI:1929601]	Ndfip1	-3.46	0.003741
ENSMUSG00000060657	meiosis arrest female 1 [Source:MGI Symbol;Acc:MGI:2444505]	Marf1	-3.46	0.00639
ENSMUSG00000027406	isocitrate dehydrogenase 3 (NAD+) beta [Source:MGI Symbol;Acc:MGI:2158650]	Idh3b	-3.45	0.003825
ENSMUSG00000011832	ecotropic viral integration site 5 like [Source:MGI Symbol;Acc:MGI:2442167]	Evi5l	-3.45	0.008171
ENSMUSG00000031878	NEDD8 activating enzyme E1 subunit 1 [Source:MGI Symbol;Acc:MGI:2384561]	Nae1	-3.44	0.003045
ENSMUSG00000029103	low density lipoprotein receptor-related protein associated protein 1 [Source:MGI Symbol;Acc:MGI:96829]	Lrpap1	-3.43	2e-06
ENSMUSG00000020657	DnaJ (Hsp40) homolog, subfamily C, member 27 [Source:MGI Symbol;Acc:MGI:2443036]	Dnajc27	-3.43	0.002434
ENSMUSG00000028879	syntaxin 12 [Source:MGI Symbol;Acc:MGI:1931027]	Stx12	-3.42	0.00027
ENSMUSG00000036057	protein tyrosine phosphatase, non-receptor type 23 [Source:MGI Symbol;Acc:MGI:2144837]	Ptpn23	-3.42	0.000354
ENSMUSG00000031422	mortality factor 4 like 2 [Source:MGI Symbol;Acc:MGI:1927167]	Morf4l2	-3.42	0.000873
ENSMUSG00000034245	histone deacetylase 11 [Source:MGI Symbol;Acc:MGI:2385252]	Hdac11	-3.4	3e-06
ENSMUSG00000026335	peptidylglycine alpha-amidating monooxygenase [Source:MGI Symbol;Acc:MGI:97475]	Pam	-3.4	0.000246
ENSMUSG00000059323	tonsoku-like, DNA repair protein [Source:MGI Symbol;Acc:MGI:1919999]	Vps28;Tonsl	-3.4	0.001065
ENSMUSG00000021097	calmin [Source:MGI Symbol;Acc:MGI:2136957]	Clmn	-3.4	0.008373
ENSMUSG00000013076	angiomotin-like 1 [Source:MGI Symbol;Acc:MGI:1922973]	Amotl1	-3.39	0.002287
ENSMUSG00000024781	lysosomal acid lipase A [Source:MGI Symbol;Acc:MGI:96789]	Lipa	-3.38	0.003951
ENSMUSG00000050144	solute carrier family 25, member 44 [Source:MGI Symbol;Acc:MGI:2444391]	Slc25a44	-3.38	0.004464
ENSMUSG00000053024	contactin 2 [Source:MGI Symbol;Acc:MGI:104518]	Cntn2	-3.38	0.00453
ENSMUSG00000014602	kinesin family member 1A [Source:MGI Symbol;Acc:MGI:108391]	Kif1a	-3.37	0.000237
ENSMUSG00000032827	protein phosphatase 1, regulatory (inhibitor) subunit 9A [Source:MGI Symbol;Acc:MGI:2442401]	Ppp1r9a	-3.36	1.1e-05
ENSMUSG00000024588	ferrochelatase [Source:MGI Symbol;Acc:MGI:95513]	Fech	-3.36	5.7e-05
ENSMUSG00000042750	brain expressed X-linked 2 [Source:MGI Symbol;Acc:MGI:1338017]	Bex2	-3.36	6.7e-05
ENSMUSG00000031374	zinc finger protein 92 [Source:MGI Symbol;Acc:MGI:108094]	Zfp92	-3.34	0.000289
ENSMUSG00000029918	mitochondrial ribosomal protein S33 [Source:MGI Symbol;Acc:MGI:1338046]	Mrps33;Gm12540	-3.34	0.000312
ENSMUSG00000044365	CXXC finger 4 [Source:MGI Symbol;Acc:MGI:2442112]	Cxxc4	-3.34	0.000433
ENSMUSG00000041245	WNK lysine deficient protein kinase 3 [Source:MGI Symbol;Acc:MGI:2652875]	Wnk3	-3.34	0.002304
ENSMUSG00000032777	general transcription factor III C 1 [Source:MGI Symbol;Acc:MGI:107887]	Gtf3c1	-3.34	0.006368
ENSMUSG00000032115	hypoxia up-regulated 1 [Source:MGI Symbol;Acc:MGI:108030]	Hyou1	-3.33	7.4e-05
ENSMUSG00000038965	ubiquitin-conjugating enzyme E2L 3 [Source:MGI Symbol;Acc:MGI:109240]	Ube2l3;Gm10705	-3.33	0.000132
ENSMUSG00000023025	La ribonucleoprotein domain family, member 4 [Source:MGI Symbol;Acc:MGI:2443114]	Larp4	-3.33	0.000564
ENSMUSG00000009894	synaptosomal-associated protein, 47 [Source:MGI Symbol;Acc:MGI:1915076]	Snap47	-3.33	0.00276
ENSMUSG00000001467	cytochrome P450, family 51 [Source:MGI Symbol;Acc:MGI:106040]	Cyp51	-3.33	0.005312
ENSMUSG00000032549	RAB6B, member RAS oncogene family [Source:MGI Symbol;Acc:MGI:107283]	Rab6b	-3.32	1.7e-05
ENSMUSG00000024248	cytochrome c oxidase subunit VIIa polypeptide 2-like [Source:MGI Symbol;Acc:MGI:106015]	Cox7a2l	-3.31	5e-06
ENSMUSG00000055430	nucleosome assembly protein 1-like 5 [Source:MGI Symbol;Acc:MGI:1923555]	Nap1l5	-3.31	0.002381
ENSMUSG00000055681	coatomer protein complex, subunit epsilon [Source:MGI Symbol;Acc:MGI:1891702]	Cope	-3.3	4.1e-05
ENSMUSG00000024403	ATPase, H+ transporting, lysosomal V1 subunit G2 [Source:MGI Symbol;Acc:MGI:1913487]	Atp6v1g2	-3.3	0.00242
ENSMUSG00000036745	tubulin tyrosine ligase-like family, member 7 [Source:MGI Symbol;Acc:MGI:1918142]	Ttll7	-3.29	0.000145
ENSMUSG00000043384	G protein-coupled receptor associated sorting protein 1 [Source:MGI Symbol;Acc:MGI:1917418]	Gprasp1	-3.29	0.000417
ENSMUSG00000041645	DEAD (Asp-Glu-Ala-Asp) box polypeptide 24 [Source:MGI Symbol;Acc:MGI:1351337]	Ddx24	-3.29	0.001375
ENSMUSG00000061983	ribosomal protein S12 [Source:MGI Symbol;Acc:MGI:98105]	Rps12	-3.29	0.00515
ENSMUSG00000039478	mitochondrial calcium uptake family, member 3 [Source:MGI Symbol;Acc:MGI:1925756]	Micu3	-3.29	0.009248
ENSMUSG00000024085	mannosidase 2, alpha 1 [Source:MGI Symbol;Acc:MGI:104669]	Man2a1	-3.28	0.000364
ENSMUSG00000095325	zinc finger protein 870 [Source:MGI Symbol;Acc:MGI:3029586]	Zfp870	-3.28	0.008358
ENSMUSG00000037712	fermitin family homolog 2 (Drosophila) [Source:MGI Symbol;Acc:MGI:2385001]	Fermt2	-3.28	0.009661
ENSMUSG00000002064	stromal cell derived factor 2 [Source:MGI Symbol;Acc:MGI:108019]	Sdf2	-3.27	6.7e-05
ENSMUSG00000028161	protein phosphatase 3, catalytic subunit, alpha isoform [Source:MGI Symbol;Acc:MGI:107164]	Ppp3ca	-3.27	0.000138
ENSMUSG00000079157	family with sequence similarity 155, member A [Source:MGI Symbol;Acc:MGI:2142765]	Fam155a	-3.27	0.000139
ENSMUSG00000027663	zinc finger matrin type 3 [Source:MGI Symbol;Acc:MGI:1195270]	Zmat3	-3.27	0.000823
ENSMUSG00000001285	melanocyte proliferating gene 1 [Source:MGI Symbol;Acc:MGI:1929864]	Myg1	-3.27	0.007045
ENSMUSG00000028937	acyl-CoA thioesterase 7 [Source:MGI Symbol;Acc:MGI:1917275]	Acot7	-3.27	0.007557
ENSMUSG00000038738	SH3/ankyrin domain gene 1 [Source:MGI Symbol;Acc:MGI:3613677]	Shank1	-3.26	3.7e-05
ENSMUSG00000028832	stathmin 1 [Source:MGI Symbol;Acc:MGI:96739]	Stmn1	-3.26	7.5e-05
ENSMUSG00000046287	paraneoplastic antigen MA3 [Source:MGI Symbol;Acc:MGI:2180565]	Pnma3	-3.26	0.000466
ENSMUSG00000020460	ribosomal protein S27A [Source:MGI Symbol;Acc:MGI:1925544]	Rps27a;LOC10004	-3.25	0.00014
ENSMUSG00000057455	Ras-like without CAAX 2 [Source:MGI Symbol;Acc:MGI:108054]	Rit2	-3.25	0.000157
ENSMUSG00000036751	cytochrome c oxidase, subunit VIb polypeptide 1 [Source:MGI Symbol;Acc:MGI:107460]	Cox6b1	-3.25	0.00084
ENSMUSG00000059119	nucleosome assembly protein 1-like 4 [Source:MGI Symbol;Acc:MGI:1316687]	Nap1l4	-3.25	0.004127
ENSMUSG00000024855	phosphofurin acidic cluster sorting protein 1 [Source:MGI Symbol;Acc:MGI:1277113]	Pacs1	-3.25	0.004541
ENSMUSG00000027433	5'-3' exoribonuclease 2 [Source:MGI Symbol;Acc:MGI:894687]	Xrn2	-3.25	0.007547
ENSMUSG00000070802	PNMA-like 2 [Source:MGI Symbol;Acc:MGI:3645856]	Pnmal2	-3.24	0.000195
ENSMUSG00000025104	hepatoma-derived growth factor, related protein 3 [Source:MGI Symbol;Acc:MGI:1352760]	Hdgfrp3	-3.24	0.000286
ENSMUSG00000019947	AT rich interactive domain 5B (MRF1-like) [Source:MGI Symbol;Acc:MGI:2175912]	Arid5b	-3.24	0.000751
ENSMUSG00000021057	A kinase (PRKA) anchor protein 5 [Source:MGI Symbol;Acc:MGI:2685104]	Akap5	-3.24	0.007649
ENSMUSG00000038630	zinc finger with KRAB and SCAN domains 16 [Source:MGI Symbol;Acc:MGI:3510405]	Zkscan16	-3.24	0.009436
ENSMUSG00000052698	talin 2 [Source:MGI Symbol;Acc:MGI:1917799]	Tln2	-3.23	0.000355
ENSMUSG00000031708	trans-2,3-enoyl-CoA reductase [Source:MGI Symbol;Acc:MGI:1915408]	Tecr	-3.23	0.000506
ENSMUSG00000067288	ribosomal protein S28 [Source:MGI Symbol;Acc:MGI:1859516]	Rps28	-3.22	0.000203
ENSMUSG00000057182	sodium channel, voltage-gated, type III, alpha [Source:MGI Symbol;Acc:MGI:98249]	Scn3a	-3.22	0.000325
ENSMUSG00000045624	ESF1, nucleolar pre-rRNA processing protein, homolog (S. cerevisiae) [Source:MGI Symbol;Acc:MGI:1913830]	Esf1	-3.22	0.000556
ENSMUSG00000028833	neurochondrin [Source:MGI Symbol;Acc:MGI:1347351]	Ncdn	-3.22	0.005688
ENSMUSG00000075703	ethanolaminephosphotransferase 1 (CDP-ethanolamine-specific) [Source:MGI Symbol;Acc:MGI:107898]	Ept1	-3.22	0.007175
ENSMUSG00000074794	arrestin domain containing 3 [Source:MGI Symbol;Acc:MGI:2145242]	Arrdc3	-3.22	0.008062
ENSMUSG00000022895	E26 avian leukemia oncogene 2, 3' domain [Source:MGI Symbol;Acc:MGI:95456]	Ets2	-3.22	0.00879
ENSMUSG00000027523	GNAS (guanine nucleotide binding protein, alpha stimulating) complex locus [Source:MGI Symbol;Acc:MGI:95777]	Gnas	-3.22	0.008797
ENSMUSG00000037851	isoleucine-tRNA synthetase [Source:MGI Symbol;Acc:MGI:2145219]	Iars	-3.21	1e-06
ENSMUSG00000028546	ELAV (embryonic lethal, abnormal vision, Drosophila)-like 4 (Hu antigen D) [Source:MGI Symbol;Acc:MGI:107427]	Elavl4	-3.21	0.005269
ENSMUSG00000019876	protein kinase inhibitor beta, cAMP dependent, testis specific [Source:MGI Symbol;Acc:MGI:101937]	Pkib	-3.21	0.005576
ENSMUSG00000053332	growth arrest specific 5 [Source:MGI Symbol;Acc:MGI:95659]		-3.2	0
ENSMUSG00000052928	CBP80/20-dependent translation initiation factor [Source:MGI Symbol;Acc:MGI:2685518]	Ctif	-3.2	0.001354
ENSMUSG00000007777	RIKEN cDNA 0610009B22 gene [Source:MGI Symbol;Acc:MGI:1913300]	0610009B22Rik	-3.2	0.002493
ENSMUSG00000037601	NME/NM23 nucleoside diphosphate kinase 1 [Source:MGI Symbol;Acc:MGI:97355]	Nme1	-3.2	0.009303
ENSMUSG00000034390	c-Maf inducing protein [Source:MGI Symbol;Acc:MGI:1921690]	Cmip	-3.19	0
ENSMUSG00000024513	methyl-CpG binding domain protein 2 [Source:MGI Symbol;Acc:MGI:1333813]	Mbd2	-3.19	1.6e-05
ENSMUSG00000037857	nuclear fragile X mental retardation protein interacting protein 2 [Source:MGI Symbol;Acc:MGI:1915814]	Nufip2	-3.19	0.000234
ENSMUSG00000062198	RIKEN cDNA 2700097O09 gene [Source:MGI Symbol;Acc:MGI:1919908]	2700097O09Rik	-3.19	0.008598
ENSMUSG00000040712	calmodulin binding transcription activator 2 [Source:MGI Symbol;Acc:MGI:2135957]	Camta2	-3.18	0.003764
ENSMUSG00000029616	endoplasmic reticulum protein 29 [Source:MGI Symbol;Acc:MGI:1914647]	Erp29	-3.18	0.00404
ENSMUSG00000039740	asparagine-linked glycosylation 2 (alpha-1,3-mannosyltransferase) [Source:MGI Symbol;Acc:MGI:1914731]	Alg2	-3.18	0.004444
ENSMUSG00000054793	cell adhesion molecule 4 [Source:MGI Symbol;Acc:MGI:2449088]	Cadm4	-3.17	0.003034
ENSMUSG00000049612	oligodendrocyte myelin glycoprotein [Source:MGI Symbol;Acc:MGI:106586]	Omg	-3.16	5.4e-05
ENSMUSG00000097451	RNA imprinted and accumulated in nucleus [Source:MGI Symbol;Acc:MGI:1922995]		-3.15	0
ENSMUSG00000022905	karyopherin (importin) alpha 1 [Source:MGI Symbol;Acc:MGI:103560]	Kpna1	-3.15	0.000966
ENSMUSG00000036427	glucose phosphate isomerase 1 [Source:MGI Symbol;Acc:MGI:95797]	Gpi1	-3.15	0.001013
ENSMUSG00000033953	protein phosphatase 3, regulatory subunit B, alpha isoform (calcineurin B, type I) [Source:MGI Symbol;Acc:MGI:107172]	Ppp3r1	-3.15	0.003836
ENSMUSG00000033430	telomeric repeat binding factor 2, interacting protein [Source:MGI Symbol;Acc:MGI:1929871]	Terf2ip	-3.13	0.000771
ENSMUSG00000040035	dispatched homolog 2 (Drosophila) [Source:MGI Symbol;Acc:MGI:2388733]	Disp2	-3.13	0.003077
ENSMUSG00000022205	SUB1 homolog (S. cerevisiae) [Source:MGI Symbol;Acc:MGI:104811]	Sub1	-3.12	0.000469
ENSMUSG00000005469	protein kinase, cAMP dependent, catalytic, alpha [Source:MGI Symbol;Acc:MGI:97592]	Prkaca	-3.12	0.000536
ENSMUSG00000059921	unc-5 homolog C (C. elegans) [Source:MGI Symbol;Acc:MGI:1095412]	Unc5c	-3.12	0.009782
ENSMUSG00000042712	WW domain binding protein 5 [Source:MGI Symbol;Acc:MGI:109567]	Wbp5	-3.11	0.001297
ENSMUSG00000018965	tyrosine 3-monooxygenase/tryptophan 5-monooxygenase activation protein, eta polypeptide [Source:MGI Symbol;Acc:MGI:109194]	Ywhah	-3.1	0.001025
ENSMUSG00000102252	small nuclear ribonucleoprotein N [Source:MGI Symbol;Acc:MGI:98347]	Snrpn	-3.1	0.00131
ENSMUSG00000031748	guanine nucleotide binding protein, alpha O [Source:MGI Symbol;Acc:MGI:95775]	Gnao1	-3.09	0.000144
ENSMUSG00000023068	nuclear undecaprenyl pyrophosphate synthase 1 homolog (S. cerevisiae) [Source:MGI Symbol;Acc:MGI:1196365]	Nus1	-3.09	0.000421
ENSMUSG00000017843	protein phosphatase 2, regulatory subunit B', gamma [Source:MGI Symbol;Acc:MGI:1349475]	Ppp2r5c	-3.09	0.000471
ENSMUSG00000026442	neurofascin [Source:MGI Symbol;Acc:MGI:104753]	Nfasc	-3.09	0.000852
ENSMUSG00000022892	amyloid beta (A4) precursor protein [Source:MGI Symbol;Acc:MGI:88059]	App	-3.08	7e-06
ENSMUSG00000026020	NOP58 ribonucleoprotein [Source:MGI Symbol;Acc:MGI:1933184]	Nop58	-3.08	4.7e-05
ENSMUSG00000028518	protein kinase, AMP-activated, alpha 2 catalytic subunit [Source:MGI Symbol;Acc:MGI:1336173]	Prkaa2	-3.08	0.001299
ENSMUSG00000067148	polymerase (RNA) I polypeptide C [Source:MGI Symbol;Acc:MGI:103288]	Polr1c	-3.08	0.001428
ENSMUSG00000032356	RAS protein-specific guanine nucleotide-releasing factor 1 [Source:MGI Symbol;Acc:MGI:99694]	Rasgrf1	-3.08	0.002043
ENSMUSG00000040785	tetratricopeptide repeat domain 3 [Source:MGI Symbol;Acc:MGI:1276539]	Ttc3	-3.07	1.5e-05
ENSMUSG00000025630	hypoxanthine guanine phosphoribosyl transferase [Source:MGI Symbol;Acc:MGI:96217]	Hprt	-3.07	0.001041
ENSMUSG00000038013	WAS/WASL interacting protein family, member 2 [Source:MGI Symbol;Acc:MGI:1924462]	Wipf2	-3.07	0.004038
ENSMUSG00000025964	a disintegrin and metallopeptidase domain 23 [Source:MGI Symbol;Acc:MGI:1345162]	Adam23	-3.05	6e-06
ENSMUSG00000029212	gamma-aminobutyric acid (GABA) A receptor, subunit beta 1 [Source:MGI Symbol;Acc:MGI:95619]	Gabrb1	-3.05	0.000275
ENSMUSG00000029016	chloride channel 6 [Source:MGI Symbol;Acc:MGI:1347049]	Clcn6	-3.05	0.000439
ENSMUSG00000033526	diphosphoinositol pentakisphosphate kinase 1 [Source:MGI Symbol;Acc:MGI:2443281]	Ppip5k1	-3.05	0.000495
ENSMUSG00000062098	BTB (POZ) domain containing 3 [Source:MGI Symbol;Acc:MGI:2385155]	Btbd3	-3.05	0.002199
ENSMUSG00000040018	cytochrome c oxidase assembly protein 15 [Source:MGI Symbol;Acc:MGI:1920112]	Cox15	-3.05	0.005245
ENSMUSG00000021114	ATPase, H+ transporting, lysosomal V1 subunit D [Source:MGI Symbol;Acc:MGI:1921084]	Atp6v1d	-3.05	0.005811
ENSMUSG00000029804	hect domain and RLD 3 [Source:MGI Symbol;Acc:MGI:1921248]	Herc3	-3.03	0.000705
ENSMUSG00000044600	small integral membrane protein 7 [Source:MGI Symbol;Acc:MGI:1914068]	Smim7	-3.03	0.000863
ENSMUSG00000042572	ubiquitin-conjugating enzyme E2Q (putative) 1 [Source:MGI Symbol;Acc:MGI:1917343]	Ube2q1	-3.02	0.000154
ENSMUSG00000100826	small nucleolar RNA host gene 14 [Source:MGI Symbol;Acc:MGI:1289201]		-3.01	0.000812
ENSMUSG00000022160	methyltransferase like 3 [Source:MGI Symbol;Acc:MGI:1927165]	Mettl3	-3.01	0.008234
ENSMUSG00000015882	ligand dependent nuclear receptor corepressor-like [Source:MGI Symbol;Acc:MGI:2651932]	Lcorl	-3	5.4e-05
ENSMUSG00000054455	vesicle-associated membrane protein, associated protein B and C [Source:MGI Symbol;Acc:MGI:1928744]	Vapb	-2.99	1.9e-05
ENSMUSG00000034892	ribosomal protein S29 [Source:MGI Symbol;Acc:MGI:107681]	Rps29	-2.99	6.6e-05
ENSMUSG00000029088	Kv channel interacting protein 4 [Source:MGI Symbol;Acc:MGI:1933131]	Kcnip4	-2.99	0.003113
ENSMUSG00000020817	rabaptin, RAB GTPase binding effector protein 1 [Source:MGI Symbol;Acc:MGI:1860236]	Rabep1	-2.99	0.004788
ENSMUSG00000073643	WD repeat and FYVE domain containing 1 [Source:MGI Symbol;Acc:MGI:1916618]	Wdfy1	-2.99	0.009573
ENSMUSG00000040731	eukaryotic translation initiation factor 4H [Source:MGI Symbol;Acc:MGI:1341822]	Eif4h	-2.98	0.005834
ENSMUSG00000027634	N-myc downstream regulated gene 3 [Source:MGI Symbol;Acc:MGI:1352499]	Ndrg3	-2.97	0.001936
ENSMUSG00000038608	dedicator of cytokinesis 10 [Source:MGI Symbol;Acc:MGI:2146320]	Dock10	-2.97	0.004451
ENSMUSG00000063229	lactate dehydrogenase A [Source:MGI Symbol;Acc:MGI:96759]	Ldha	-2.96	9.8e-05
ENSMUSG00000028522	mesoderm induction early response 1 homolog (Xenopus laevis [Source:MGI Symbol;Acc:MGI:1918398]	Mier1	-2.96	0.006861
ENSMUSG00000025340	RAB guanine nucleotide exchange factor (GEF) 1 [Source:MGI Symbol;Acc:MGI:1929459]	Rabgef1	-2.96	0.006908
ENSMUSG00000062393	diacylglycerol kinase kappa [Source:MGI Symbol;Acc:MGI:3580254]		-2.95	0.000905
ENSMUSG00000042015	WD repeat domain 41 [Source:MGI Symbol;Acc:MGI:2445123]	Wdr41	-2.95	0.002932
ENSMUSG00000035596	membrane bound O-acyltransferase domain containing 7 [Source:MGI Symbol;Acc:MGI:1924832]	Mboat7	-2.95	0.009845
ENSMUSG00000036241	ubiquitin-conjugating enzyme E2R 2 [Source:MGI Symbol;Acc:MGI:1914865]	Ube2r2	-2.94	1.6e-05
ENSMUSG00000039286	fibronectin type III domain containing 3B [Source:MGI Symbol;Acc:MGI:1919257]	Fndc3b	-2.94	0.000195
ENSMUSG00000061518	cytochrome c oxidase subunit Vb [Source:MGI Symbol;Acc:MGI:88475]	Cox5b;LOC102641	-2.94	0.003467
ENSMUSG00000024921	SWI/SNF related, matrix associated, actin dependent regulator of chromatin, subfamily a, member 2 [Source:MGI Symbol;Acc:MGI:99603]	Smarca2	-2.93	4.8e-05
ENSMUSG00000021670	3-hydroxy-3-methylglutaryl-Coenzyme A reductase [Source:MGI Symbol;Acc:MGI:96159]	Hmgcr	-2.93	0.001092
ENSMUSG00000020900	myosin, heavy polypeptide 10, non-muscle [Source:MGI Symbol;Acc:MGI:1930780]	Myh10	-2.92	3.1e-05
ENSMUSG00000021087	reticulon 1 [Source:MGI Symbol;Acc:MGI:1933947]	Rtn1	-2.92	0.000286
ENSMUSG00000027692	TRAF2 and NCK interacting kinase [Source:MGI Symbol;Acc:MGI:1916264]	Tnik	-2.92	0.002822
ENSMUSG00000025269	apurinic/apyrimidinic endonuclease 2 [Source:MGI Symbol;Acc:MGI:1924872]	Apex2	-2.92	0.005224
ENSMUSG00000020949	FK506 binding protein 3 [Source:MGI Symbol;Acc:MGI:1353460]	Fkbp3	-2.9	0.00249
ENSMUSG00000022208	junctophilin 4 [Source:MGI Symbol;Acc:MGI:2443113]	Jph4	-2.9	0.007232
ENSMUSG00000068039	t-complex protein 1 [Source:MGI Symbol;Acc:MGI:98535]	Tcp1	-2.9	0.007341
ENSMUSG00000020173	cordon-bleu WH2 repeat [Source:MGI Symbol;Acc:MGI:105056]	Cobl	-2.9	0.009148
ENSMUSG00000005483	DnaJ (Hsp40) homolog, subfamily B, member 1 [Source:MGI Symbol;Acc:MGI:1931874]	Dnajb1	-2.89	4.5e-05
ENSMUSG00000027405	NOP56 ribonucleoprotein [Source:MGI Symbol;Acc:MGI:1914384]	Nop56	-2.89	0.000153
ENSMUSG00000004110	calcium channel, voltage-dependent, R type, alpha 1E subunit [Source:MGI Symbol;Acc:MGI:106217]	Cacna1e	-2.89	0.009225
ENSMUSG00000025151	melanoma antigen, family D, 1 [Source:MGI Symbol;Acc:MGI:1930187]	Maged1	-2.88	0
ENSMUSG00000037119	DNA segment, Chr 15, ERATO Doi 621, expressed [Source:MGI Symbol;Acc:MGI:1277178]	D15Ertd621e	-2.88	2.1e-05
ENSMUSG00000024190	dual specificity phosphatase 1 [Source:MGI Symbol;Acc:MGI:105120]	Dusp1	-2.88	0.003825
ENSMUSG00000052727	microtubule-associated protein 1B [Source:MGI Symbol;Acc:MGI:1306778]	Map1b	-2.87	0.000138
ENSMUSG00000030223	protein tyrosine phosphatase, receptor type, O [Source:MGI Symbol;Acc:MGI:1097152]	Ptpro	-2.87	0.000558
ENSMUSG00000027674	peroxisomal biogenesis factor 5-like [Source:MGI Symbol;Acc:MGI:1916672]	Pex5l	-2.87	0.009632
ENSMUSG00000019726	lysosomal trafficking regulator [Source:MGI Symbol;Acc:MGI:107448]	Lyst	-2.86	0.000437
ENSMUSG00000040151	heparan sulfate 2-O-sulfotransferase 1 [Source:MGI Symbol;Acc:MGI:1346049]	Hs2st1	-2.86	0.000521
ENSMUSG00000032366	tropomyosin 1, alpha [Source:MGI Symbol;Acc:MGI:98809]	Tpm1	-2.86	0.002418
ENSMUSG00000021314	amphiphysin [Source:MGI Symbol;Acc:MGI:103574]	Amph	-2.85	0.001416
ENSMUSG00000039738	SLX4 structure-specific endonuclease subunit homolog (S. cerevisiae) [Source:MGI Symbol;Acc:MGI:106299]	Slx4	-2.85	0.005913
ENSMUSG00000006651	amyloid beta (A4) precursor-like protein 1 [Source:MGI Symbol;Acc:MGI:88046]	Aplp1	-2.84	1e-05
ENSMUSG00000057666	glyceraldehyde-3-phosphate dehydrogenase [Source:MGI Symbol;Acc:MGI:95640]	Gapdh;Gm20899	-2.84	1.7e-05
ENSMUSG00000032011	thymus cell antigen 1, theta [Source:MGI Symbol;Acc:MGI:98747]	Thy1	-2.84	6.1e-05
ENSMUSG00000032042	signal recognition particle receptor ('docking protein') [Source:MGI Symbol;Acc:MGI:1914648]	Srpr	-2.84	0.000404
ENSMUSG00000092035	paternally expressed 10 [Source:MGI Symbol;Acc:MGI:2157785]	Peg10	-2.84	0.002661
ENSMUSG00000041629	family with sequence similarity 104, member A [Source:MGI Symbol;Acc:MGI:106351]	Fam104a	-2.84	0.006164
ENSMUSG00000098912	RIKEN cDNA 1500004A13 gene [Source:MGI Symbol;Acc:MGI:2442808]		-2.83	0.00833
ENSMUSG00000005034	protein kinase, cAMP dependent, catalytic, beta [Source:MGI Symbol;Acc:MGI:97594]	Prkacb	-2.82	3.2e-05
ENSMUSG00000050875	RIKEN cDNA A730017C20 gene [Source:MGI Symbol;Acc:MGI:2442934]	A730017C20Rik	-2.82	3.2e-05
ENSMUSG00000049764	zinc finger protein 280B [Source:MGI Symbol;Acc:MGI:1927865]	Zfp280b	-2.82	0.004187
ENSMUSG00000052459	ATPase, H+ transporting, lysosomal V1 subunit A [Source:MGI Symbol;Acc:MGI:1201780]	Atp6v1a	-2.81	0.00255
ENSMUSG00000035325	Sec31 homolog A (S. cerevisiae) [Source:MGI Symbol;Acc:MGI:1916412]	Sec31a	-2.8	3e-06
ENSMUSG00000060802	beta-2 microglobulin [Source:MGI Symbol;Acc:MGI:88127]	B2m	-2.8	0.000156
ENSMUSG00000025579	glucosidase, alpha, acid [Source:MGI Symbol;Acc:MGI:95609]	Gaa	-2.79	0
ENSMUSG00000020402	voltage-dependent anion channel 1 [Source:MGI Symbol;Acc:MGI:106919]	Vdac1	-2.79	0.001109
ENSMUSG00000036779	PAP associated domain containing 5 [Source:MGI Symbol;Acc:MGI:1917820]	Papd5	-2.79	0.001472
ENSMUSG00000058006	midasin homolog (yeast) [Source:MGI Symbol;Acc:MGI:1926159]	Mdn1	-2.78	7.4e-05
ENSMUSG00000032870	small ArfGAP 2 [Source:MGI Symbol;Acc:MGI:1917030]	Smap2	-2.77	0.000301
ENSMUSG00000049866	ADP-ribosylation factor-like 4C [Source:MGI Symbol;Acc:MGI:2445172]	Arl4c	-2.77	0.000719
ENSMUSG00000025041	5'-nucleotidase, cytosolic II [Source:MGI Symbol;Acc:MGI:2178563]	Nt5c2	-2.77	0.004499
ENSMUSG00000030016	zinc finger, matrin-like [Source:MGI Symbol;Acc:MGI:1203484]	Zfml	-2.77	0.006818
ENSMUSG00000041096	TSPY-like 2 [Source:MGI Symbol;Acc:MGI:106244]	Tspyl2	-2.77	0.008453
ENSMUSG00000025019	ligand dependent nuclear receptor corepressor [Source:MGI Symbol;Acc:MGI:2443930]	Lcor	-2.76	7.5e-05
ENSMUSG00000034126	protein-O-mannosyltransferase 2 [Source:MGI Symbol;Acc:MGI:2444430]	Pomt2	-2.76	0.000524
ENSMUSG00000054814	ubiquitin specific peptidase 46 [Source:MGI Symbol;Acc:MGI:1916977]	Usp46	-2.76	0.007406
ENSMUSG00000004936	mitogen-activated protein kinase kinase 1 [Source:MGI Symbol;Acc:MGI:1346866]	Map2k1	-2.75	0.000417
ENSMUSG00000047675	ribosomal protein S8 [Source:MGI Symbol;Acc:MGI:98166]	Rps8	-2.75	0.003539
ENSMUSG00000031960	alanyl-tRNA synthetase [Source:MGI Symbol;Acc:MGI:2384560]	Aars	-2.75	0.008134
ENSMUSG00000026576	ATPase, Na+/K+ transporting, beta 1 polypeptide [Source:MGI Symbol;Acc:MGI:88108]	Atp1b1	-2.74	0.000316
ENSMUSG00000045973	solute carrier family 25, member 51 [Source:MGI Symbol;Acc:MGI:2684984]	Slc25a51	-2.73	0.000216
ENSMUSG00000039782	cytoplasmic polyadenylation element binding protein 2 [Source:MGI Symbol;Acc:MGI:2442640]	Cpeb2	-2.73	0.000221
ENSMUSG00000012405	ribosomal protein L15 [Source:MGI Symbol;Acc:MGI:1913730]	Rpl15	-2.73	0.007785
ENSMUSG00000013921	CAP-GLY domain containing linker protein 3 [Source:MGI Symbol;Acc:MGI:1923936]	Clip3	-2.72	2e-06
ENSMUSG00000038502	prostate tumor over expressed gene 1 [Source:MGI Symbol;Acc:MGI:1933946]	Ptov1	-2.72	0.007093
ENSMUSG00000034187	N-ethylmaleimide sensitive fusion protein [Source:MGI Symbol;Acc:MGI:104560]	Nsf	-2.71	0
ENSMUSG00000021188	thyroid hormone receptor interactor 11 [Source:MGI Symbol;Acc:MGI:1924393]	Trip11	-2.71	4.2e-05
ENSMUSG00000014592	calmodulin binding transcription activator 1 [Source:MGI Symbol;Acc:MGI:2140230]	Camta1	-2.71	0.000916
ENSMUSG00000080316	sperm acrosome associated 6 [Source:MGI Symbol;Acc:MGI:1922452]	Spaca6	-2.71	0.003503
ENSMUSG00000028277	ubiquitin-conjugating enzyme E2J 1 [Source:MGI Symbol;Acc:MGI:1926245]	Ube2j1	-2.7	3.8e-05
ENSMUSG00000004040	signal transducer and activator of transcription 3 [Source:MGI Symbol;Acc:MGI:103038]	Stat3	-2.7	0.001098
ENSMUSG00000036097	family with sequence similarity 178, member A [Source:MGI Symbol;Acc:MGI:1924968]	Fam178a	-2.7	0.001764
ENSMUSG00000020372	guanine nucleotide binding protein (G protein), beta polypeptide 2 like 1 [Source:MGI Symbol;Acc:MGI:101849]	Gnb2l1	-2.7	0.004239
ENSMUSG00000032812	ArfGAP with RhoGAP domain, ankyrin repeat and PH domain 1 [Source:MGI Symbol;Acc:MGI:1916960]	Arap1	-2.7	0.00784
ENSMUSG00000001300	ephrin B2 [Source:MGI Symbol;Acc:MGI:105097]	Efnb2	-2.69	0.000141
ENSMUSG00000026150	mitochondrial fission factor [Source:MGI Symbol;Acc:MGI:1922984]	Mff	-2.69	0.007767
ENSMUSG00000025235	Bardet-Biedl syndrome 4 (human) [Source:MGI Symbol;Acc:MGI:2143311]	Bbs4	-2.68	0.000236
ENSMUSG00000029614	ribosomal protein L6 [Source:MGI Symbol;Acc:MGI:108057]	Rpl6	-2.68	0.001221
ENSMUSG00000063253	short coiled-coil protein [Source:MGI Symbol;Acc:MGI:1927654]	Scoc	-2.68	0.001909
ENSMUSG00000019897	coiled-coil domain containing 59 [Source:MGI Symbol;Acc:MGI:1289302]	Ccdc59	-2.68	0.007631
ENSMUSG00000037331	La ribonucleoprotein domain family, member 1 [Source:MGI Symbol;Acc:MGI:1890165]	Larp1	-2.67	0.00187
ENSMUSG00000027244	autophagy related 13 [Source:MGI Symbol;Acc:MGI:1196429]	Atg13	-2.67	0.002233
ENSMUSG00000039637	coronin 7 [Source:MGI Symbol;Acc:MGI:1926135]	Coro7	-2.67	0.006009
ENSMUSG00000059291	ribosomal protein L11 [Source:MGI Symbol;Acc:MGI:1914275]	Rpl11	-2.66	0.00014
ENSMUSG00000020978	kelch domain containing 2 [Source:MGI Symbol;Acc:MGI:1916804]	Klhdc2	-2.66	0.00031
ENSMUSG00000013160	ATPase, H+ transporting, lysosomal V0 subunit D1 [Source:MGI Symbol;Acc:MGI:1201778]	Atp6v0d1	-2.66	0.003614
ENSMUSG00000031701	DnaJ (Hsp40) homolog, subfamily A, member 2 [Source:MGI Symbol;Acc:MGI:1931882]	Dnaja2	-2.66	0.004987
ENSMUSG00000020483	dynein light chain LC8-type 2 [Source:MGI Symbol;Acc:MGI:1915347]	Dynll2	-2.66	0.008894
ENSMUSG00000000078	Kruppel-like factor 6 [Source:MGI Symbol;Acc:MGI:1346318]	Klf6	-2.65	0
ENSMUSG00000049517	ribosomal protein S23 [Source:MGI Symbol;Acc:MGI:1913725]	Rps23	-2.65	0.000194
ENSMUSG00000031428	zinc finger, CCHC domain containing 18 [Source:MGI Symbol;Acc:MGI:1914245]	Zcchc18	-2.65	0.00149
ENSMUSG00000026764	kinesin family member 5C [Source:MGI Symbol;Acc:MGI:1098269]	Kif5c	-2.65	0.003694
ENSMUSG00000020964	sel-1 suppressor of lin-12-like (C. elegans) [Source:MGI Symbol;Acc:MGI:1329016]	Sel1l	-2.64	0.003791
ENSMUSG00000032336	neuroplastin [Source:MGI Symbol;Acc:MGI:108077]	Nptn	-2.64	0.00519
ENSMUSG00000021893	calpain 7 [Source:MGI Symbol;Acc:MGI:1338030]	Capn7	-2.63	0.000182
ENSMUSG00000025656	CDC42 guanine nucleotide exchange factor (GEF) 9 [Source:MGI Symbol;Acc:MGI:2442233]	Arhgef9	-2.63	0.007094
ENSMUSG00000025949	phosphoinositide kinase, FYVE finger containing [Source:MGI Symbol;Acc:MGI:1335106]	Pikfyve	-2.63	0.007152
ENSMUSG00000047866	lon peptidase 2, peroxisomal [Source:MGI Symbol;Acc:MGI:1914137]	Lonp2	-2.63	0.007348
ENSMUSG00000021816	protein phosphatase 3, catalytic subunit, beta isoform [Source:MGI Symbol;Acc:MGI:107163]	Ppp3cb	-2.62	6e-06
ENSMUSG00000030744	ribosomal protein S3 [Source:MGI Symbol;Acc:MGI:1350917]	Rps3	-2.62	3.3e-05
ENSMUSG00000019647	sema domain, transmembrane domain (TM), and cytoplasmic domain, (semaphorin) 6A [Source:MGI Symbol;Acc:MGI:1203727]	Sema6a	-2.62	0.001979
ENSMUSG00000027784	protein phosphatase 1 (formerly 2C)-like [Source:MGI Symbol;Acc:MGI:2139740]	Ppm1l	-2.61	6.4e-05
ENSMUSG00000030309	caprin family member 2 [Source:MGI Symbol;Acc:MGI:2448541]	Caprin2	-2.61	0.000848
ENSMUSG00000030122	parathymosin [Source:MGI Symbol;Acc:MGI:1916452]	Ptms	-2.61	0.000903
ENSMUSG00000024758	reticulon 3 [Source:MGI Symbol;Acc:MGI:1339970]	Rtn3	-2.6	0.00031
ENSMUSG00000020708	protease (prosome, macropain) 26S subunit, ATPase 5 [Source:MGI Symbol;Acc:MGI:105047]	Psmc5	-2.6	0.000479
ENSMUSG00000024500	protein phosphatase 2, regulatory subunit B, beta [Source:MGI Symbol;Acc:MGI:1920180]	Ppp2r2b	-2.6	0.001234
ENSMUSG00000034636	zyg-ll family member B, cell cycle regulator [Source:MGI Symbol;Acc:MGI:2685277]	Zyg11b	-2.6	0.002874
ENSMUSG00000021250	FBJ osteosarcoma oncogene [Source:MGI Symbol;Acc:MGI:95574]	Fos	-2.6	0.00865
ENSMUSG00000032826	ankyrin 2, brain [Source:MGI Symbol;Acc:MGI:88025]	Ank2	-2.59	0.000126
ENSMUSG00000020886	discs, large homolog 4 (Drosophila) [Source:MGI Symbol;Acc:MGI:1277959]	Dlg4	-2.59	0.000223
ENSMUSG00000024423	impact, RWD domain protein [Source:MGI Symbol;Acc:MGI:1098233]	Impact	-2.59	0.000879
ENSMUSG00000039607	RNA binding motif, single stranded interacting protein [Source:MGI Symbol;Acc:MGI:2444477]	Rbms3	-2.59	0.002688
ENSMUSG00000032525	natural killer tumor recognition sequence [Source:MGI Symbol;Acc:MGI:97346]	Nktr	-2.59	0.004251
ENSMUSG00000036698	argonaute RISC catalytic subunit 2 [Source:MGI Symbol;Acc:MGI:2446632]	Ago2	-2.59	0.009946
ENSMUSG00000028478	clathrin, light polypeptide (Lca) [Source:MGI Symbol;Acc:MGI:894297]	Clta	-2.58	0.003861
ENSMUSG00000023845	leucyl/cystinyl aminopeptidase [Source:MGI Symbol;Acc:MGI:2387123]	Lnpep	-2.57	4e-06
ENSMUSG00000031633	solute carrier family 25 (mitochondrial carrier, adenine nucleotide translocator), member 4 [Source:MGI Symbol;Acc:MGI:1353495]	Slc25a4	-2.57	0.000313
ENSMUSG00000029649	proteasome maturation protein [Source:MGI Symbol;Acc:MGI:1913787]	Pomp	-2.57	0.000675
ENSMUSG00000069601	ankyrin 3, epithelial [Source:MGI Symbol;Acc:MGI:88026]	Ank3	-2.57	0.001888
ENSMUSG00000031242	RIKEN cDNA 2610002M06 gene [Source:MGI Symbol;Acc:MGI:1914278]	2610002M06Rik;C	-2.57	0.004199
ENSMUSG00000027624	erythrocyte protein band 4.1-like 1 [Source:MGI Symbol;Acc:MGI:103010]	Epb4.1l1	-2.57	0.007039
ENSMUSG00000028426	RAD23b homolog (S. cerevisiae) [Source:MGI Symbol;Acc:MGI:105128]	Rad23b	-2.56	0.000389
ENSMUSG00000031344	gamma-aminobutyric acid (GABA) A receptor, subunit theta [Source:MGI Symbol;Acc:MGI:1888498]	Gabrq	-2.56	0.001683
ENSMUSG00000003153	solute carrier family 2 (facilitated glucose transporter), member 3 [Source:MGI Symbol;Acc:MGI:95757]	Slc2a3	-2.56	0.002551
ENSMUSG00000075316	sodium channel, voltage-gated, type IX, alpha [Source:MGI Symbol;Acc:MGI:107636]	Scn9a	-2.56	0.006116
ENSMUSG00000015291	guanosine diphosphate (GDP) dissociation inhibitor 1 [Source:MGI Symbol;Acc:MGI:99846]	Gdi1	-2.55	1.3e-05
ENSMUSG00000019302	ATPase, H+ transporting, lysosomal V0 subunit A1 [Source:MGI Symbol;Acc:MGI:103286]	Atp6v0a1	-2.55	4.1e-05
ENSMUSG00000030302	ATPase, Ca++ transporting, plasma membrane 2 [Source:MGI Symbol;Acc:MGI:105368]	Atp2b2	-2.55	0.00054
ENSMUSG00000004937	small glutamine-rich tetratricopeptide repeat (TPR)-containing, alpha [Source:MGI Symbol;Acc:MGI:1098703]	Sgta	-2.55	0.005021
ENSMUSG00000031065	cyclin-dependent kinase 16 [Source:MGI Symbol;Acc:MGI:97516]	Cdk16	-2.55	0.006287
ENSMUSG00000028156	eukaryotic translation initiation factor 4E [Source:MGI Symbol;Acc:MGI:95305]	Eif4e	-2.54	1.2e-05
ENSMUSG00000042133	peptidyl-prolyl isomerase G (cyclophilin G) [Source:MGI Symbol;Acc:MGI:2445173]	Ppig	-2.53	0.000726
ENSMUSG00000051331	calcium channel, voltage-dependent, L type, alpha 1C subunit [Source:MGI Symbol;Acc:MGI:103013]	Cacna1c	-2.53	0.008856
ENSMUSG00000023913	phospholipase A2, group VII (platelet-activating factor acetylhydrolase, plasma) [Source:MGI Symbol;Acc:MGI:1351327]	Pla2g7	-2.52	0.001721
ENSMUSG00000031311	non-POU-domain-containing, octamer binding protein [Source:MGI Symbol;Acc:MGI:1855692]	Nono	-2.52	0.006319
ENSMUSG00000027809	electron transferring flavoprotein, dehydrogenase [Source:MGI Symbol;Acc:MGI:106100]	Etfdh	-2.51	0.001448
ENSMUSG00000020780	signal recognition particle 68 [Source:MGI Symbol;Acc:MGI:1917447]	Srp68	-2.51	0.004277
ENSMUSG00000030120	myeloid leukemia factor 2 [Source:MGI Symbol;Acc:MGI:1353554]	Mlf2	-2.5	0.000376
ENSMUSG00000005198	polymerase (RNA) II (DNA directed) polypeptide A [Source:MGI Symbol;Acc:MGI:98086]	Polr2a	-2.5	0.00062
ENSMUSG00000089911	hippocampus abundant gene transcript 1 [Source:MGI Symbol;Acc:MGI:1201609]	Hiat1	-2.5	0.009025
ENSMUSG00000054428	ATPase inhibitory factor 1 [Source:MGI Symbol;Acc:MGI:1196457]	Atpif1	-2.49	0.003234
ENSMUSG00000090733	ribosomal protein S27 [Source:MGI Symbol;Acc:MGI:1888676]	Rps27	-2.48	4.4e-05
ENSMUSG00000008682	ribosomal protein L10 [Source:MGI Symbol;Acc:MGI:105943]	Rpl10;Gm5621	-2.48	0.000688
ENSMUSG00000037624	potassium channel, subfamily K, member 2 [Source:MGI Symbol;Acc:MGI:109366]	Kcnk2	-2.48	0.001244
ENSMUSG00000021051	protein phosphatase 2, regulatory subunit B', epsilon [Source:MGI Symbol;Acc:MGI:1349473]	Ppp2r5e	-2.48	0.002331
ENSMUSG00000063480	NHP2 non-histone chromosome protein 2-like 1 (S. cerevisiae) [Source:MGI Symbol;Acc:MGI:893586]	Nhp2l1;LOC10086	-2.48	0.006292
ENSMUSG00000027010	solute carrier family 25 (mitochondrial carrier, Aralar), member 12 [Source:MGI Symbol;Acc:MGI:1926080]	Slc25a12	-2.47	0.000463
ENSMUSG00000028986	kelch-like 7 [Source:MGI Symbol;Acc:MGI:1196453]	Klhl7	-2.46	6.8e-05
ENSMUSG00000048376	coagulation factor II (thrombin) receptor [Source:MGI Symbol;Acc:MGI:101802]	F2r	-2.46	0.005157
ENSMUSG00000037742	eukaryotic translation elongation factor 1 alpha 1 [Source:MGI Symbol;Acc:MGI:1096881]	Eef1a1	-2.45	1e-06
ENSMUSG00000046432	nerve growth factor receptor (TNFRSF16) associated protein 1 [Source:MGI Symbol;Acc:MGI:1338016]	Ngfrap1	-2.45	0.000995
ENSMUSG00000002578	IKAROS family zinc finger 4 [Source:MGI Symbol;Acc:MGI:1343139]	Ikzf4	-2.45	0.001308
ENSMUSG00000054728	phosphatase and actin regulator 1 [Source:MGI Symbol;Acc:MGI:2659021]	Phactr1	-2.45	0.001454
ENSMUSG00000050071	brain expressed gene 1 [Source:MGI Symbol;Acc:MGI:1328321]	Bex1	-2.45	0.001663
ENSMUSG00000031256	cleavage stimulation factor, 3' pre-RNA subunit 2 [Source:MGI Symbol;Acc:MGI:1343054]	Cstf2	-2.45	0.003445
ENSMUSG00000046785	EPM2A (laforin) interacting protein 1 [Source:MGI Symbol;Acc:MGI:1925031]	Epm2aip1	-2.44	0.008845
ENSMUSG00000029502	golgi autoantigen, golgin subfamily a, 3 [Source:MGI Symbol;Acc:MGI:96958]	Golga3	-2.43	0.009425
ENSMUSG00000029729	zinc finger with KRAB and SCAN domains 1 [Source:MGI Symbol;Acc:MGI:1921820]	Zkscan1	-2.42	0.00102
ENSMUSG00000034543	microrchidia 2A [Source:MGI Symbol;Acc:MGI:1921772]	Morc2a	-2.42	0.001321
ENSMUSG00000033417	CDK2 associated, cullin domain 1 [Source:MGI Symbol;Acc:MGI:1926082]	Cacul1	-2.41	0.000146
ENSMUSG00000074238	adaptor-related protein complex 1 associated regulatory protein [Source:MGI Symbol;Acc:MGI:2384822]	Ap1ar	-2.41	0.006926
ENSMUSG00000025967	eukaryotic translation elongation factor 1 beta 2 [Source:MGI Symbol;Acc:MGI:1929520]	Eef1b2	-2.41	0.008127
ENSMUSG00000038342	MLX interacting protein [Source:MGI Symbol;Acc:MGI:2141183]	Mlxip	-2.41	0.009027
ENSMUSG00000057113	nucleophosmin 1 [Source:MGI Symbol;Acc:MGI:106184]	Npm1	-2.4	0
ENSMUSG00000017376	nemo like kinase [Source:MGI Symbol;Acc:MGI:1201387]	Nlk	-2.4	0.003352
ENSMUSG00000064125	proline rich 36 [Source:MGI Symbol;Acc:MGI:3605626]	Prr36	-2.4	0.004114
ENSMUSG00000027248	protein disulfide isomerase associated 3 [Source:MGI Symbol;Acc:MGI:95834]	Pdia3	-2.39	0.000497
ENSMUSG00000062647	ribosomal protein L7A [Source:MGI Symbol;Acc:MGI:1353472]	Rpl7a;LOC105245	-2.39	0.001372
ENSMUSG00000035173	coiled-coil domain containing 186 [Source:MGI Symbol;Acc:MGI:2445022]	Ccdc186	-2.38	0.005902
ENSMUSG00000005813	methionyl aminopeptidase 1 [Source:MGI Symbol;Acc:MGI:1922874]	Metap1	-2.38	0.007474
ENSMUSG00000022199	solute carrier family 22 (organic cation transporter), member 17 [Source:MGI Symbol;Acc:MGI:1926225]	Slc22a17	-2.37	8.7e-05
ENSMUSG00000057278	small nuclear ribonucleoprotein polypeptide G [Source:MGI Symbol;Acc:MGI:1915261]	Snrpg	-2.37	0.00409
ENSMUSG00000047187	RAB2A, member RAS oncogene family [Source:MGI Symbol;Acc:MGI:1928750]	Rab2a	-2.36	0.000828
ENSMUSG00000022812	glycogen synthase kinase 3 beta [Source:MGI Symbol;Acc:MGI:1861437]	Gsk3b	-2.36	0.002267
ENSMUSG00000042105	inositol polyphosphate-5-phosphatase F [Source:MGI Symbol;Acc:MGI:2141867]	Inpp5f	-2.36	0.004246
ENSMUSG00000017778	cytochrome c oxidase subunit VIIc [Source:MGI Symbol;Acc:MGI:103226]	Cox7c;LOC102642	-2.36	0.007289
ENSMUSG00000000826	DnaJ (Hsp40) homolog, subfamily C, member 5 [Source:MGI Symbol;Acc:MGI:892995]	Dnajc5	-2.35	3.4e-05
ENSMUSG00000061080	limbic system-associated membrane protein [Source:MGI Symbol;Acc:MGI:1261760]	Lsamp	-2.35	0.000454
ENSMUSG00000052299	listerin E3 ubiquitin protein ligase 1 [Source:MGI Symbol;Acc:MGI:1926163]	Ltn1	-2.35	0.003592
ENSMUSG00000021770	sterile alpha motif domain containing 8 [Source:MGI Symbol;Acc:MGI:1914880]	Samd8	-2.35	0.003829
ENSMUSG00000071708	spermine synthase [Source:MGI Symbol;Acc:MGI:109490]	Sms;Gm14680	-2.35	0.007946
ENSMUSG00000036825	synovial sarcoma, X breakpoint 2 interacting protein [Source:MGI Symbol;Acc:MGI:2139150]	Ssx2ip	-2.35	0.00936
ENSMUSG00000045128	ribosomal protein L18A [Source:MGI Symbol;Acc:MGI:1924058]	Rpl18a	-2.34	0.000212
ENSMUSG00000020894	vesicle-associated membrane protein 2 [Source:MGI Symbol;Acc:MGI:1313277]	Vamp2	-2.34	0.000435
ENSMUSG00000042744	predicted gene 15800 [Source:MGI Symbol;Acc:MGI:3647820]	Gm15800	-2.34	0.000902
ENSMUSG00000058655	eukaryotic translation initiation factor 4B [Source:MGI Symbol;Acc:MGI:95304]	Eif4b	-2.33	0.004698
ENSMUSG00000029447	chaperonin containing Tcp1, subunit 6a (zeta) [Source:MGI Symbol;Acc:MGI:107943]	Cct6a	-2.33	0.009807
ENSMUSG00000036667	TRPM8 channel-associated factor 1 [Source:MGI Symbol;Acc:MGI:1914665]	Tcaf1	-2.32	1.7e-05
ENSMUSG00000007817	zinc finger, MIZ-type containing 1 [Source:MGI Symbol;Acc:MGI:3040693]	Zmiz1	-2.32	0.000194
ENSMUSG00000022841	adaptor-related protein complex 2, mu 1 subunit [Source:MGI Symbol;Acc:MGI:1298405]	Ap2m1	-2.32	0.00086
ENSMUSG00000053580	tetratricopeptide repeat, ankyrin repeat and coiled-coil containing 2 [Source:MGI Symbol;Acc:MGI:2444121]	Tanc2	-2.32	0.000939
ENSMUSG00000038872	zinc finger homeobox 3 [Source:MGI Symbol;Acc:MGI:99948]	Zfhx3	-2.32	0.003658
ENSMUSG00000019777	histone deacetylase 2 [Source:MGI Symbol;Acc:MGI:1097691]	Hdac2	-2.32	0.005303
ENSMUSG00000031600	vacuolar protein sorting 37A (yeast) [Source:MGI Symbol;Acc:MGI:1261835]	Vps37a	-2.32	0.007438
ENSMUSG00000040383	aquarius [Source:MGI Symbol;Acc:MGI:1276102]	Aqr	-2.31	0.002152
ENSMUSG00000032637	ataxin 2-like [Source:MGI Symbol;Acc:MGI:2446242]	Atxn2l	-2.31	0.002295
ENSMUSG00000067873	HIV TAT specific factor 1 [Source:MGI Symbol;Acc:MGI:1919709]	Htatsf1	-2.3	0.000865
ENSMUSG00000001525	tubulin, beta 5 class I [Source:MGI Symbol;Acc:MGI:107812]	Tubb5	-2.3	0.001071
ENSMUSG00000072769	predicted gene 10419 [Source:MGI Symbol;Acc:MGI:3642823]		-2.29	0.004562
ENSMUSG00000021945	zinc finger, MYM-type 2 [Source:MGI Symbol;Acc:MGI:1923257]	Zmym2	-2.28	0.000116
ENSMUSG00000045983	eukaryotic translation initiation factor 4, gamma 1 [Source:MGI Symbol;Acc:MGI:2384784]	Eif4g1	-2.28	0.000158
ENSMUSG00000057894	zinc finger protein 329 [Source:MGI Symbol;Acc:MGI:1921283]	Zfp329	-2.28	0.002125
ENSMUSG00000074785	plexin C1 [Source:MGI Symbol;Acc:MGI:1890127]	Plxnc1	-2.28	0.002888
ENSMUSG00000017631	active BCR-related gene [Source:MGI Symbol;Acc:MGI:107771]	Abr	-2.28	0.00433
ENSMUSG00000033768	neurexin II [Source:MGI Symbol;Acc:MGI:1096362]	Nrxn2	-2.28	0.009479
ENSMUSG00000021557	ATP/GTP binding protein 1 [Source:MGI Symbol;Acc:MGI:2159437]	Agtpbp1	-2.28	0.009872
ENSMUSG00000056211	R3H domain containing 1 [Source:MGI Symbol;Acc:MGI:2448514]	R3hdm1	-2.27	0.000197
ENSMUSG00000030704	RAB6A, member RAS oncogene family [Source:MGI Symbol;Acc:MGI:894313]	Rab6a	-2.26	3.4e-05
ENSMUSG00000031703	integrin alpha FG-GAP repeat containing 1 [Source:MGI Symbol;Acc:MGI:106419]	Itfg1	-2.26	0.000996
ENSMUSG00000053293	nuclear pore membrane protein 121 [Source:MGI Symbol;Acc:MGI:2137624]	Pom121	-2.25	0.000238
ENSMUSG00000027012	dynein cytoplasmic 1 intermediate chain 2 [Source:MGI Symbol;Acc:MGI:107750]	Dync1i2	-2.25	0.000314
ENSMUSG00000026393	NIMA (never in mitosis gene a)-related expressed kinase 7 [Source:MGI Symbol;Acc:MGI:1890645]	Nek7	-2.25	0.000321
ENSMUSG00000024462	gamma-aminobutyric acid (GABA) B receptor, 1 [Source:MGI Symbol;Acc:MGI:1860139]	Gabbr1	-2.25	0.001247
ENSMUSG00000030084	plexin A1 [Source:MGI Symbol;Acc:MGI:107685]	Plxna1	-2.25	0.005662
ENSMUSG00000036155	mannoside acetylglucosaminyltransferase 5 [Source:MGI Symbol;Acc:MGI:894701]	Mgat5	-2.25	0.008845
ENSMUSG00000024277	microtubule-associated protein, RP/EB family, member 2 [Source:MGI Symbol;Acc:MGI:106271]	Mapre2	-2.24	0.003555
ENSMUSG00000030265	v-Ki-ras2 Kirsten rat sarcoma viral oncogene homolog [Source:MGI Symbol;Acc:MGI:96680]	Kras	-2.24	0.007296
ENSMUSG00000040111	GRAM domain containing 1B [Source:MGI Symbol;Acc:MGI:1925037]	Gramd1b	-2.24	0.007812
ENSMUSG00000026737	phosphatidylinositol-5-phosphate 4-kinase, type II, alpha [Source:MGI Symbol;Acc:MGI:1298206]	Pip4k2a	-2.23	0.004691
ENSMUSG00000061576	dipeptidylpeptidase 6 [Source:MGI Symbol;Acc:MGI:94921]	Dpp6	-2.22	0.003354
ENSMUSG00000022757	Trk-fused gene [Source:MGI Symbol;Acc:MGI:1338041]	Tfg	-2.22	0.00397
ENSMUSG00000020255	DNA segment, Chr 10, Wayne State University 102, expressed [Source:MGI Symbol;Acc:MGI:106381]	D10Wsu102e	-2.22	0.005562
ENSMUSG00000054823	Wolf-Hirschhorn syndrome candidate 1-like 1 (human) [Source:MGI Symbol;Acc:MGI:2142581]	Whsc1l1	-2.22	0.005677
ENSMUSG00000093930	3-hydroxy-3-methylglutaryl-Coenzyme A synthase 1 [Source:MGI Symbol;Acc:MGI:107592]	Hmgcs1	-2.22	0.006336
ENSMUSG00000063358	mitogen-activated protein kinase 1 [Source:MGI Symbol;Acc:MGI:1346858]	Mapk1	-2.22	0.006685
ENSMUSG00000033419	synaptosomal-associated protein 91 [Source:MGI Symbol;Acc:MGI:109132]	Snap91	-2.22	0.007048
ENSMUSG00000042520	ubiquitin-associated protein 2-like [Source:MGI Symbol;Acc:MGI:1921633]	Ubap2l	-2.21	6.5e-05
ENSMUSG00000039542	neural cell adhesion molecule 1 [Source:MGI Symbol;Acc:MGI:97281]	Ncam1	-2.21	0.006005
ENSMUSG00000032399	ribosomal protein L4 [Source:MGI Symbol;Acc:MGI:1915141]	Rpl4	-2.2	9.4e-05
ENSMUSG00000064061	DAZ interacting protein 3, zinc finger [Source:MGI Symbol;Acc:MGI:1917433]	Dzip3	-2.2	0.000211
ENSMUSG00000040028	ELAV (embryonic lethal, abnormal vision)-like 1 (Hu antigen R) [Source:MGI Symbol;Acc:MGI:1100851]	Elavl1	-2.2	0.007454
ENSMUSG00000028960	ubiquitination factor E4B [Source:MGI Symbol;Acc:MGI:1927086]	Ube4b	-2.19	0.000117
ENSMUSG00000020745	platelet-activating factor acetylhydrolase, isoform 1b, subunit 1 [Source:MGI Symbol;Acc:MGI:109520]	Pafah1b1	-2.19	0.005213
ENSMUSG00000060935	transmembrane protein 263 [Source:MGI Symbol;Acc:MGI:2143652]	Tmem263	-2.17	0.000825
ENSMUSG00000024991	eukaryotic translation initiation factor 3, subunit A [Source:MGI Symbol;Acc:MGI:95301]	Eif3a	-2.16	0.003075
ENSMUSG00000047388	ATM interactor [Source:MGI Symbol;Acc:MGI:2682328]	Atmin	-2.16	0.007219
ENSMUSG00000025428	ATP synthase, H+ transporting, mitochondrial F1 complex, alpha subunit 1 [Source:MGI Symbol;Acc:MGI:88115]	Atp5a1	-2.15	0.002516
ENSMUSG00000021577	succinate dehydrogenase complex, subunit A, flavoprotein (Fp) [Source:MGI Symbol;Acc:MGI:1914195]	Sdha	-2.14	0.000117
ENSMUSG00000039735	formin binding protein 1-like [Source:MGI Symbol;Acc:MGI:1925642]	Fnbp1l	-2.14	0.001442
ENSMUSG00000030313	DENN/MADD domain containing 5B [Source:MGI Symbol;Acc:MGI:2444273]	Dennd5b	-2.14	0.008562
ENSMUSG00000004319	chloride channel 3 [Source:MGI Symbol;Acc:MGI:103555]	Clcn3	-2.13	0.000369
ENSMUSG00000033792	ATPase, Cu++ transporting, alpha polypeptide [Source:MGI Symbol;Acc:MGI:99400]	Atp7a	-2.13	0.002556
ENSMUSG00000055022	contactin 1 [Source:MGI Symbol;Acc:MGI:105980]	Cntn1	-2.12	0.000833
ENSMUSG00000026014	Ras association (RalGDS/AF-6) and pleckstrin homology domains 1 [Source:MGI Symbol;Acc:MGI:1924550]	Raph1	-2.12	0.002699
ENSMUSG00000040865	INO80 complex subunit D [Source:MGI Symbol;Acc:MGI:3027003]	Ino80d	-2.12	0.002987
ENSMUSG00000018567	gamma-aminobutyric acid receptor associated protein [Source:MGI Symbol;Acc:MGI:1861742]	Gabarap	-2.11	0.007507
ENSMUSG00000028530	Janus kinase 1 [Source:MGI Symbol;Acc:MGI:96628]	Jak1	-2.1	0.00154
ENSMUSG00000022016	A kinase (PRKA) anchor protein 11 [Source:MGI Symbol;Acc:MGI:2684060]	Akap11	-2.1	0.004106
ENSMUSG00000031839	heat shock factor binding protein 1 [Source:MGI Symbol;Acc:MGI:1915446]	Hsbp1	-2.09	0.009329
ENSMUSG00000057133	chromodomain helicase DNA binding protein 6 [Source:MGI Symbol;Acc:MGI:1918639]	Chd6	-2.08	0.00951
ENSMUSG00000033900	microtubule-associated protein 9 [Source:MGI Symbol;Acc:MGI:2442208]	Map9	-2.06	0.00012
ENSMUSG00000032116	STT3, subunit of the oligosaccharyltransferase complex, homolog A (S. cerevisiae) [Source:MGI Symbol;Acc:MGI:105124]	Stt3a	-2.06	0.000176
ENSMUSG00000018707	dynein cytoplasmic 1 heavy chain 1 [Source:MGI Symbol;Acc:MGI:103147]	Dync1h1	-2.05	0.000726
ENSMUSG00000028842	argonaute RISC catalytic subunit 3 [Source:MGI Symbol;Acc:MGI:2446634]	Ago3	-2.05	0.001076
ENSMUSG00000027652	Ral GTPase activating protein, beta subunit (non-catalytic) [Source:MGI Symbol;Acc:MGI:2444531]	Ralgapb	-2.05	0.001523
ENSMUSG00000033392	CLIP associating protein 2 [Source:MGI Symbol;Acc:MGI:1923749]	Clasp2	-2.05	0.004775
ENSMUSG00000071644	eukaryotic translation elongation factor 1 gamma [Source:MGI Symbol;Acc:MGI:1914410]	Eef1g	-2.04	0.000388
ENSMUSG00000021877	ADP-ribosylation factor 4 [Source:MGI Symbol;Acc:MGI:99433]	Arf4	-2.04	0.005882
ENSMUSG00000029291	RUN and FYVE domain containing 3 [Source:MGI Symbol;Acc:MGI:106484]	Rufy3	-2.03	0.001932
ENSMUSG00000021116	eukaryotic translation initiation factor 2, subunit 1 alpha [Source:MGI Symbol;Acc:MGI:95299]	Eif2s1	-2.03	0.005395
ENSMUSG00000072966	G protein-coupled receptor associated sorting protein 2 [Source:MGI Symbol;Acc:MGI:2442071]	Gprasp2	-2.02	0.004093
ENSMUSG00000030870	ubiquitin family domain containing 1 [Source:MGI Symbol;Acc:MGI:107301]	Ubfd1	-2.02	0.007403
ENSMUSG00000027479	microtubule-associated protein, RP/EB family, member 1 [Source:MGI Symbol;Acc:MGI:891995]	Mapre1	-2.01	0.002854
ENSMUSG00000030465	pleckstrin and Sec7 domain containing 3 [Source:MGI Symbol;Acc:MGI:1918215]	Psd3	-2.01	0.005088
ENSMUSG00000060510	zinc finger protein 266 [Source:MGI Symbol;Acc:MGI:1924769]	Zfp266	-2.01	0.005333
ENSMUSG00000023175	basigin [Source:MGI Symbol;Acc:MGI:88208]	Bsg	-2	0.004986
ENSMUSG00000032320	reticulocalbin 2 [Source:MGI Symbol;Acc:MGI:1349765]	Rcn2	2.01	0.008062
ENSMUSG00000085438	RIKEN cDNA 1700020I14 gene [Source:MGI Symbol;Acc:MGI:1913852]		2.04	0.00084
ENSMUSG00000022186	3-oxoacid CoA transferase 1 [Source:MGI Symbol;Acc:MGI:1914291]	Oxct1	2.04	0.001525
ENSMUSG00000020422	tensin 3 [Source:MGI Symbol;Acc:MGI:2443012]	Tns3	2.05	0.005937
ENSMUSG00000036499	early endosome antigen 1 [Source:MGI Symbol;Acc:MGI:2442192]	Eea1	2.07	0.001096
ENSMUSG00000020841	carboxypeptidase D [Source:MGI Symbol;Acc:MGI:107265]	Cpd	2.07	0.002509
ENSMUSG00000045103	dystrophin, muscular dystrophy [Source:MGI Symbol;Acc:MGI:94909]	Dmd	2.07	0.006681
ENSMUSG00000020889	nuclear receptor subfamily 1, group D, member 1 [Source:MGI Symbol;Acc:MGI:2444210]	Nr1d1	2.11	0.000821
ENSMUSG00000021127	zinc finger protein 36, C3H type-like 1 [Source:MGI Symbol;Acc:MGI:107946]	Zfp36l1	2.12	0.001265
ENSMUSG00000053702	nebulette [Source:MGI Symbol;Acc:MGI:1921353]	Nebl	2.13	0.000711
ENSMUSG00000026004	KAT8 regulatory NSL complex subunit 1-like [Source:MGI Symbol;Acc:MGI:1915941]	Kansl1l	2.13	0.004207
ENSMUSG00000028514	ubiquitin specific peptidase 24 [Source:MGI Symbol;Acc:MGI:1919936]	Usp24	2.14	0.001262
ENSMUSG00000014355	anaphase promoting complex subunit 1 [Source:MGI Symbol;Acc:MGI:103097]	Anapc1	2.15	0.001472
ENSMUSG00000006932	catenin (cadherin associated protein), beta 1 [Source:MGI Symbol;Acc:MGI:88276]	Ctnnb1	2.15	0.003869
ENSMUSG00000030201	low density lipoprotein receptor-related protein 6 [Source:MGI Symbol;Acc:MGI:1298218]	Lrp6	2.16	0.000372
ENSMUSG00000022565	plectin [Source:MGI Symbol;Acc:MGI:1277961]	Plec	2.16	0.000504
ENSMUSG00000027309	RIKEN cDNA 4930402H24 gene [Source:MGI Symbol;Acc:MGI:1923029]	4930402H24Rik	2.16	0.00087
ENSMUSG00000027668	mitofusin 1 [Source:MGI Symbol;Acc:MGI:1914664]	Mfn1	2.16	0.007688
ENSMUSG00000025666	transmembrane protein 47 [Source:MGI Symbol;Acc:MGI:2177570]	Tmem47	2.17	0.000369
ENSMUSG00000037573	transducer of ErbB-2.1 [Source:MGI Symbol;Acc:MGI:1349721]	Tob1	2.17	0.005842
ENSMUSG00000026872	zinc finger E-box binding homeobox 2 [Source:MGI Symbol;Acc:MGI:1344407]	Zeb2	2.18	0.001985
ENSMUSG00000025871	RIKEN cDNA 4833439L19 gene [Source:MGI Symbol;Acc:MGI:1921162]	4833439L19Rik	2.19	0.005988
ENSMUSG00000071337	cytotoxic granule-associated RNA binding protein 1 [Source:MGI Symbol;Acc:MGI:107914]	Tia1	2.23	0.009511
ENSMUSG00000038773	KDM3B lysine (K)-specific demethylase 3B [Source:MGI Symbol;Acc:MGI:1923356]	Kdm3b	2.24	0.007027
ENSMUSG00000023186	von Willebrand factor A domain containing 5A [Source:MGI Symbol;Acc:MGI:1915026]	Vwa5a	2.24	0.007066
ENSMUSG00000047193	dynein cytoplasmic 2 heavy chain 1 [Source:MGI Symbol;Acc:MGI:107736]	Dync2h1	2.25	0.000332
ENSMUSG00000040612	immunoglobulin-like domain containing receptor 2 [Source:MGI Symbol;Acc:MGI:1196370]	Ildr2	2.25	0.000362
ENSMUSG00000031540	K(lysine) acetyltransferase 6A [Source:MGI Symbol;Acc:MGI:2442415]	Kat6a	2.25	0.003854
ENSMUSG00000026701	peroxiredoxin 6 [Source:MGI Symbol;Acc:MGI:894320]	Prdx6;LOC102642	2.26	4.6e-05
ENSMUSG00000021756	interleukin 6 signal transducer [Source:MGI Symbol;Acc:MGI:96560]	Il6st	2.26	6.6e-05
ENSMUSG00000007097	ATPase, Na+/K+ transporting, alpha 2 polypeptide [Source:MGI Symbol;Acc:MGI:88106]	Atp1a2	2.26	0.005511
ENSMUSG00000025757	heat shock protein 4 like [Source:MGI Symbol;Acc:MGI:107422]	Hspa4l	2.27	9e-05
ENSMUSG00000020333	acyl-CoA synthetase long-chain family member 6 [Source:MGI Symbol;Acc:MGI:894291]	Acsl6	2.28	0.000311
ENSMUSG00000029167	peroxisome proliferative activated receptor, gamma, coactivator 1 alpha [Source:MGI Symbol;Acc:MGI:1342774]	Ppargc1a	2.28	0.003567
ENSMUSG00000019971	centrosomal protein 290 [Source:MGI Symbol;Acc:MGI:2384917]	Cep290	2.29	6.9e-05
ENSMUSG00000020170	fibroblast growth factor receptor substrate 2 [Source:MGI Symbol;Acc:MGI:1100860]	Frs2	2.29	0.000695
ENSMUSG00000040044	origin recognition complex, subunit 3 [Source:MGI Symbol;Acc:MGI:1354944]	Orc3	2.29	0.006003
ENSMUSG00000075415	formin binding protein 1 [Source:MGI Symbol;Acc:MGI:109606]	Fnbp1	2.3	2e-06
ENSMUSG00000029309	SPARC-like 1 [Source:MGI Symbol;Acc:MGI:108110]	Sparcl1	2.33	1e-06
ENSMUSG00000045098	suppressor of variegation 4-20 homolog 1 (Drosophila) [Source:MGI Symbol;Acc:MGI:2444557]	Suv420h1	2.33	0.00931
ENSMUSG00000067786	neuronatin [Source:MGI Symbol;Acc:MGI:104716]	Nnat	2.34	5.3e-05
ENSMUSG00000028565	nuclear factor I/A [Source:MGI Symbol;Acc:MGI:108056]	Nfia	2.36	0.001995
ENSMUSG00000039117	TAF4A RNA polymerase II, TATA box binding protein (TBP)-associated factor [Source:MGI Symbol;Acc:MGI:2152346]	Taf4a	2.36	0.009055
ENSMUSG00000029634	ring finger protein (C3H2C3 type) 6 [Source:MGI Symbol;Acc:MGI:1921382]	Rnf6	2.37	0.007048
ENSMUSG00000025203	stearoyl-Coenzyme A desaturase 2 [Source:MGI Symbol;Acc:MGI:98240]	Scd2	2.41	4e-06
ENSMUSG00000042050	WD repeat domain 60 [Source:MGI Symbol;Acc:MGI:2445085]	Wdr60	2.42	0.003472
ENSMUSG00000040725	heterogeneous nuclear ribonucleoprotein U-like 1 [Source:MGI Symbol;Acc:MGI:2443517]	Hnrnpul1	2.43	5e-05
ENSMUSG00000031983	RIKEN cDNA 2310022B05 gene [Source:MGI Symbol;Acc:MGI:1916801]	2310022B05Rik	2.44	0.004
ENSMUSG00000029381	shroom family member 3 [Source:MGI Symbol;Acc:MGI:1351655]	Shroom3	2.46	0.001509
ENSMUSG00000001376	coiled-coil domain containing 132 [Source:MGI Symbol;Acc:MGI:1920538]	Ccdc132	2.48	0.002026
ENSMUSG00000019820	utrophin [Source:MGI Symbol;Acc:MGI:104631]	Utrn	2.49	1e-06
ENSMUSG00000105285			2.49	0.004726
ENSMUSG00000027366	signal peptide peptidase like 2A [Source:MGI Symbol;Acc:MGI:1913802]	Sppl2a	2.5	0.000807
ENSMUSG00000050619	zinc finger SCAN domains 29 [Source:MGI Symbol;Acc:MGI:2139317]	Zscan29	2.5	0.007175
ENSMUSG00000052748	SWT1 RNA endoribonuclease homolog (S. cerevisiae) [Source:MGI Symbol;Acc:MGI:1914125]	Swt1	2.53	0.00373
ENSMUSG00000047139	CD24a antigen [Source:MGI Symbol;Acc:MGI:88323]	Cd24a	2.55	0.000179
ENSMUSG00000035545	leukocyte receptor cluster (LRC) member 8 [Source:MGI Symbol;Acc:MGI:2142195]	Leng8	2.56	1.4e-05
ENSMUSG00000039372	membrane-associated ring finger (C3HC4) 4 [Source:MGI Symbol;Acc:MGI:2683550]	March4	2.56	0.000554
ENSMUSG00000001911	nuclear factor I/X [Source:MGI Symbol;Acc:MGI:97311]	Nfix	2.56	0.00149
ENSMUSG00000051469	zinc finger protein 191 [Source:MGI Symbol;Acc:MGI:1929704]	Zfp191	2.56	0.003599
ENSMUSG00000018593	secreted acidic cysteine rich glycoprotein [Source:MGI Symbol;Acc:MGI:98373]	Sparc	2.57	0
ENSMUSG00000062078	quaking [Source:MGI Symbol;Acc:MGI:97837]	Qk	2.58	6e-06
ENSMUSG00000042590	importin 11 [Source:MGI Symbol;Acc:MGI:2442377]	Ipo11	2.58	0.000307
ENSMUSG00000037935	SWI/SNF related, matrix associated, actin dependent regulator of chromatin, subfamily e, member 1 [Source:MGI Symbol;Acc:MGI:1927347]	Smarce1	2.58	0.002646
ENSMUSG00000021540	SMAD family member 5 [Source:MGI Symbol;Acc:MGI:1328787]	Smad5	2.59	0.000118
ENSMUSG00000075595	zinc finger protein 652 [Source:MGI Symbol;Acc:MGI:2442221]	Zfp652	2.59	0.007239
ENSMUSG00000006464	Bardet-Biedl syndrome 1 (human) [Source:MGI Symbol;Acc:MGI:1277215]	Bbs1	2.6	0.000286
ENSMUSG00000039178	TBC1 domain family, member 19 [Source:MGI Symbol;Acc:MGI:1914499]	Tbc1d19	2.6	0.008978
ENSMUSG00000015305	SAM and SH3 domain containing 1 [Source:MGI Symbol;Acc:MGI:1917347]	Sash1	2.61	0.000768
ENSMUSG00000025006	sorbin and SH3 domain containing 1 [Source:MGI Symbol;Acc:MGI:700014]	Sorbs1	2.61	0.004835
ENSMUSG00000019951	UHRF1 (ICBP90) binding protein 1-like [Source:MGI Symbol;Acc:MGI:2442888]	Uhrf1bp1l	2.62	0.00494
ENSMUSG00000105065			2.62	0.008636
ENSMUSG00000028647	c-myc binding protein [Source:MGI Symbol;Acc:MGI:1891750]	Mycbp	2.62	0.008992
ENSMUSG00000054619	methyltransferase like 7A1 [Source:MGI Symbol;Acc:MGI:1916523]	Mettl7a1	2.65	0.00019
ENSMUSG00000025199	conserved helix-loop-helix ubiquitous kinase [Source:MGI Symbol;Acc:MGI:99484]	Chuk	2.66	0.000458
ENSMUSG00000022037	clusterin [Source:MGI Symbol;Acc:MGI:88423]	Clu	2.69	0.001002
ENSMUSG00000036752	tubulin, beta 4B class IVB [Source:MGI Symbol;Acc:MGI:1915472]	Tubb4b	2.7	0.000487
ENSMUSG00000033697	Rho GTPase activating protein 39 [Source:MGI Symbol;Acc:MGI:107858]	Arhgap39	2.7	0.002635
ENSMUSG00000024556	malic enzyme 2, NAD(+)-dependent, mitochondrial [Source:MGI Symbol;Acc:MGI:2147351]	Me2	2.71	0.000195
ENSMUSG00000041598	CDC42 effector protein (Rho GTPase binding) 4 [Source:MGI Symbol;Acc:MGI:1929760]	Cdc42ep4	2.71	0.008643
ENSMUSG00000015766	epidermal growth factor receptor pathway substrate 8 [Source:MGI Symbol;Acc:MGI:104684]	Eps8	2.72	0.002151
ENSMUSG00000024169	intraflagellar transport 140 [Source:MGI Symbol;Acc:MGI:2146906]	Ift140	2.72	0.008141
ENSMUSG00000058317	ubiquitin-conjugating enzyme E2E 2 [Source:MGI Symbol;Acc:MGI:2384997]	Ube2e2	2.73	0.006464
ENSMUSG00000016534	lysosomal-associated membrane protein 2 [Source:MGI Symbol;Acc:MGI:96748]	Lamp2	2.75	4e-06
ENSMUSG00000032536	trafficking protein, kinesin binding 1 [Source:MGI Symbol;Acc:MGI:1914345]	Trak1	2.77	0.000455
ENSMUSG00000066551	high mobility group box 1 [Source:MGI Symbol;Acc:MGI:96113]	Hmgb1;Gm21596	2.77	0.001332
ENSMUSG00000041235	chromodomain helicase DNA binding protein 7 [Source:MGI Symbol;Acc:MGI:2444748]	Chd7	2.77	0.006286
ENSMUSG00000043154	protein phosphatase 2, regulatory subunit B'', alpha [Source:MGI Symbol;Acc:MGI:2442104]	Ppp2r3a	2.78	0.000334
ENSMUSG00000057522	speckle-type POZ protein [Source:MGI Symbol;Acc:MGI:1343085]	Spop	2.78	0.005
ENSMUSG00000034780	UDP-Gal:betaGlcNAc beta 1,3-galactosyltransferase, polypeptide 1 [Source:MGI Symbol;Acc:MGI:1349403]	B3galt1	2.8	0.005267
ENSMUSG00000006050	steroid receptor RNA activator 1 [Source:MGI Symbol;Acc:MGI:1344414]	Sra1;Apbb3	2.8	0.006728
ENSMUSG00000021374	nucleoporin 153 [Source:MGI Symbol;Acc:MGI:2385621]	Nup153	2.82	0.002681
ENSMUSG00000037815	catenin (cadherin associated protein), alpha 1 [Source:MGI Symbol;Acc:MGI:88274]	Ctnna1	2.84	0.000744
ENSMUSG00000060961	solute carrier family 4 (anion exchanger), member 4 [Source:MGI Symbol;Acc:MGI:1927555]	Slc4a4	2.85	5.2e-05
ENSMUSG00000032902	solute carrier family 16 (monocarboxylic acid transporters), member 1 [Source:MGI Symbol;Acc:MGI:106013]	Slc16a1	2.85	0.001136
ENSMUSG00000039844	Rap guanine nucleotide exchange factor (GEF) 1 [Source:MGI Symbol;Acc:MGI:104580]	Rapgef1	2.85	0.002212
ENSMUSG00000025321	integrin beta 8 [Source:MGI Symbol;Acc:MGI:1338035]	Itgb8	2.86	0.000122
ENSMUSG00000026728	vimentin [Source:MGI Symbol;Acc:MGI:98932]	Vim	2.86	0.00068
ENSMUSG00000034910	pygopus 1 [Source:MGI Symbol;Acc:MGI:1919385]	Pygo1	2.87	0.000606
ENSMUSG00000025025	Max interacting protein 1 [Source:MGI Symbol;Acc:MGI:97245]	Mxi1	2.87	0.001352
ENSMUSG00000028228	copine III [Source:MGI Symbol;Acc:MGI:1917818]	Cpne3	2.87	0.007331
ENSMUSG00000026915	spermatid perinuclear RNA binding protein [Source:MGI Symbol;Acc:MGI:104626]	Strbp	2.88	2e-06
ENSMUSG00000025766	DNA segment, Chr 3, ERATO Doi 751, expressed [Source:MGI Symbol;Acc:MGI:1289213]	D3Ertd751e	2.88	9.7e-05
ENSMUSG00000024271	elongator acetyltransferase complex subunit 2 [Source:MGI Symbol;Acc:MGI:1889642]	Elp2	2.88	0.005344
ENSMUSG00000000120	nerve growth factor receptor (TNFR superfamily, member 16) [Source:MGI Symbol;Acc:MGI:97323]	Ngfr	2.88	0
ENSMUSG00000026313	histone deacetylase 4 [Source:MGI Symbol;Acc:MGI:3036234]	Hdac4	2.89	4.8e-05
ENSMUSG00000022253	NAD kinase 2, mitochondrial [Source:MGI Symbol;Acc:MGI:1915896]	Nadk2	2.91	0.000347
ENSMUSG00000035133	Rho GTPase activating protein 5 [Source:MGI Symbol;Acc:MGI:1332637]	Arhgap5	2.91	0.000567
ENSMUSG00000024695	zinc finger protein 91 [Source:MGI Symbol;Acc:MGI:104854]	Zfp91	2.91	0.009129
ENSMUSG00000007989	frizzled homolog 3 (Drosophila) [Source:MGI Symbol;Acc:MGI:108476]	Fzd3	2.92	0.000281
ENSMUSG00000031483	ER lipid raft associated 2 [Source:MGI Symbol;Acc:MGI:2387215]	Erlin2	2.92	0.00216
ENSMUSG00000020023	transmembrane and coiled coil domains 3 [Source:MGI Symbol;Acc:MGI:2442900]	Tmcc3	2.92	0.003966
ENSMUSG00000028649	microtubule-actin crosslinking factor 1 [Source:MGI Symbol;Acc:MGI:108559]	Macf1	2.94	0
ENSMUSG00000022136	DnaJ (Hsp40) homolog, subfamily C, member 3 [Source:MGI Symbol;Acc:MGI:107373]	Dnajc3	2.95	0
ENSMUSG00000028367	thioredoxin 1 [Source:MGI Symbol;Acc:MGI:98874]	Txn1	2.95	0.000102
ENSMUSG00000024059	CAP-GLY domain containing linker protein family, member 4 [Source:MGI Symbol;Acc:MGI:1919100]	Clip4	2.95	0.000373
ENSMUSG00000039474	Wolfram syndrome 1 homolog (human) [Source:MGI Symbol;Acc:MGI:1328355]	Wfs1	2.96	0.005367
ENSMUSG00000031328	filamin, alpha [Source:MGI Symbol;Acc:MGI:95556]	Flna	2.99	3.5e-05
ENSMUSG00000003435	suppressor of Ty 5 [Source:MGI Symbol;Acc:MGI:1202400]	Supt5	2.99	0.000968
ENSMUSG00000021417	enoyl-Coenzyme A delta isomerase 2 [Source:MGI Symbol;Acc:MGI:1346064]	Eci2	2.99	0.005035
ENSMUSG00000070047	FAT tumor suppressor homolog 1 (Drosophila) [Source:MGI Symbol;Acc:MGI:109168]	Fat1	3	0.001279
ENSMUSG00000049957	coiled-coil domain containing 137 [Source:MGI Symbol;Acc:MGI:1914541]	Ccdc137	3.01	0.005594
ENSMUSG00000011306	SURP and G patch domain containing 1 [Source:MGI Symbol;Acc:MGI:1917866]	Sugp1	3.01	0.005898
ENSMUSG00000018199	TROVE domain family, member 2 [Source:MGI Symbol;Acc:MGI:106652]	Trove2	3.02	1e-06
ENSMUSG00000031558	slit homolog 2 (Drosophila) [Source:MGI Symbol;Acc:MGI:1315205]	Slit2	3.02	0.004891
ENSMUSG00000044835	ankyrin repeat domain 45 [Source:MGI Symbol;Acc:MGI:1921094]	Ankrd45	3.05	1.9e-05
ENSMUSG00000006800	sulfatase 2 [Source:MGI Symbol;Acc:MGI:1919293]	Sulf2	3.05	0.000546
ENSMUSG00000023150	influenza virus NS1A binding protein [Source:MGI Symbol;Acc:MGI:2152389]	Ivns1abp	3.06	0.000611
ENSMUSG00000048756	forkhead box O3 [Source:MGI Symbol;Acc:MGI:1890081]	Foxo3	3.06	0.001866
ENSMUSG00000019990	phosphodiesterase 7B [Source:MGI Symbol;Acc:MGI:1352752]	Pde7b	3.06	0.005407
ENSMUSG00000015189	CAS1 domain containing 1 [Source:MGI Symbol;Acc:MGI:2384865]	Casd1	3.06	0.007248
ENSMUSG00000008393	calcium regulated heat stable protein 1 [Source:MGI Symbol;Acc:MGI:1196368]	Carhsp1	3.06	0.009035
ENSMUSG00000023088	ATP-binding cassette, sub-family C (CFTR/MRP), member 1 [Source:MGI Symbol;Acc:MGI:102676]	Abcc1	3.07	0.005222
ENSMUSG00000030307	solute carrier family 6 (neurotransmitter transporter, GABA), member 11 [Source:MGI Symbol;Acc:MGI:95630]	Slc6a11	3.08	1e-06
ENSMUSG00000066595	major facilitator superfamily domain containing 7B [Source:MGI Symbol;Acc:MGI:2444881]	Mfsd7b	3.09	0.000835
ENSMUSG00000046240	hepatocyte cell adhesion molecule [Source:MGI Symbol;Acc:MGI:1920177]	Hepacam	3.09	0.001082
ENSMUSG00000028847	trafficking protein particle complex 3 [Source:MGI Symbol;Acc:MGI:1351486]	Trappc3	3.1	0.008479
ENSMUSG00000024640	phosphoserine aminotransferase 1 [Source:MGI Symbol;Acc:MGI:2183441]	Psat1	3.11	4.3e-05
ENSMUSG00000014846	tubulin polymerization-promoting protein family member 3 [Source:MGI Symbol;Acc:MGI:1915221]	Tppp3	3.11	0.00043
ENSMUSG00000031666	retinoblastoma-like 2 [Source:MGI Symbol;Acc:MGI:105085]	Rbl2	3.11	0.004295
ENSMUSG00000064210	anoctamin 6 [Source:MGI Symbol;Acc:MGI:2145890]	Ano6	3.11	0.005702
ENSMUSG00000028517	phosphatidic acid phosphatase type 2B [Source:MGI Symbol;Acc:MGI:1915166]	Ppap2b	3.12	0.000259
ENSMUSG00000030894	tripeptidyl peptidase I [Source:MGI Symbol;Acc:MGI:1336194]	Tpp1	3.13	0.001031
ENSMUSG00000031902	nuclear factor of activated T cells, cytoplasmic, calcineurin dependent 3 [Source:MGI Symbol;Acc:MGI:103296]	Nfatc3	3.14	0.000166
ENSMUSG00000040506	autophagy/beclin 1 regulator 1 [Source:MGI Symbol;Acc:MGI:2443564]	Ambra1	3.14	0.006841
ENSMUSG00000026510	transformation related protein 53 binding protein 2 [Source:MGI Symbol;Acc:MGI:2138319]	Trp53bp2	3.15	0.001091
ENSMUSG00000068373	RIKEN cDNA D430041D05 gene [Source:MGI Symbol;Acc:MGI:2181743]	D430041D05Rik	3.16	3e-06
ENSMUSG00000021090	leucine rich repeat containing 9 [Source:MGI Symbol;Acc:MGI:1925507]	Lrrc9	3.17	7.5e-05
ENSMUSG00000041986	ELMO/CED-12 domain containing 1 [Source:MGI Symbol;Acc:MGI:3583900]	Elmod1	3.22	0.000169
ENSMUSG00000041329	ATPase, Na+/K+ transporting, beta 2 polypeptide [Source:MGI Symbol;Acc:MGI:88109]	Atp1b2	3.23	2e-06
ENSMUSG00000020570	synaptophysin-like protein [Source:MGI Symbol;Acc:MGI:108081]	Sypl	3.23	0.000171
ENSMUSG00000002031	intraflagellar transport 46 [Source:MGI Symbol;Acc:MGI:1923818]	Ift46	3.23	0.003153
ENSMUSG00000006494	pyruvate dehydrogenase kinase, isoenzyme 1 [Source:MGI Symbol;Acc:MGI:1926119]	Pdk1	3.23	0.006504
ENSMUSG00000058135	glutathione S-transferase, mu 1 [Source:MGI Symbol;Acc:MGI:95860]	Gstm1	3.24	3.5e-05
ENSMUSG00000066880	zinc finger protein 617 [Source:MGI Symbol;Acc:MGI:2684459]	Zfp617	3.24	0.002109
ENSMUSG00000025860	X-linked inhibitor of apoptosis [Source:MGI Symbol;Acc:MGI:107572]	Xiap	3.24	0.003356
ENSMUSG00000028402	multiple PDZ domain protein [Source:MGI Symbol;Acc:MGI:1343489]	Mpdz	3.25	1e-06
ENSMUSG00000028207	aspartate-beta-hydroxylase [Source:MGI Symbol;Acc:MGI:1914186]	Asph	3.25	3.4e-05
ENSMUSG00000009291	pituitary tumor-transforming 1 interacting protein [Source:MGI Symbol;Acc:MGI:2652132]	Pttg1ip	3.25	0.002492
ENSMUSG00000021012	zinc finger CCCH type containing 14 [Source:MGI Symbol;Acc:MGI:1919824]	Zc3h14	3.26	0.000602
ENSMUSG00000042524	Sad1 and UNC84 domain containing 2 [Source:MGI Symbol;Acc:MGI:2443011]	Sun2	3.26	0.003396
ENSMUSG00000001891	UDP-glucose pyrophosphorylase 2 [Source:MGI Symbol;Acc:MGI:2183447]	Ugp2	3.27	0.0022
ENSMUSG00000026238	prothymosin alpha [Source:MGI Symbol;Acc:MGI:97803]	Ptma	3.27	0.007363
ENSMUSG00000004591	protein kinase N2 [Source:MGI Symbol;Acc:MGI:109211]	Pkn2	3.28	0.002618
ENSMUSG00000042453	reelin [Source:MGI Symbol;Acc:MGI:103022]	Reln	3.3	2.3e-05
ENSMUSG00000032413	RAS p21 protein activator 2 [Source:MGI Symbol;Acc:MGI:2149960]	Rasa2	3.31	1e-06
ENSMUSG00000034810	sodium channel, voltage-gated, type VII, alpha [Source:MGI Symbol;Acc:MGI:102965]	Scn7a	3.32	0
ENSMUSG00000037138	AF4/FMR2 family, member 3 [Source:MGI Symbol;Acc:MGI:106927]	Aff3	3.32	0.005609
ENSMUSG00000000794	potassium intermediate/small conductance calcium-activated channel, subfamily N, member 3 [Source:MGI Symbol;Acc:MGI:2153183]	Kcnn3	3.33	5e-06
ENSMUSG00000022837	IQ calmodulin-binding motif containing 1 [Source:MGI Symbol;Acc:MGI:2443764]	Iqcb1	3.33	0.001607
ENSMUSG00000021973	mitochondrial calcium uptake 2 [Source:MGI Symbol;Acc:MGI:1915764]	Micu2	3.34	0.002339
ENSMUSG00000033420	anthrax toxin receptor 1 [Source:MGI Symbol;Acc:MGI:1916788]	Antxr1	3.35	1e-06
ENSMUSG00000022364	TBC1 domain family, member 31 [Source:MGI Symbol;Acc:MGI:2684931]	Tbc1d31	3.36	7e-06
ENSMUSG00000105207			3.36	0.000707
ENSMUSG00000036585	fibroblast growth factor 1 [Source:MGI Symbol;Acc:MGI:95515]	Fgf1	3.37	0
ENSMUSG00000049313	sortilin-related receptor, LDLR class A repeats-containing [Source:MGI Symbol;Acc:MGI:1202296]	Sorl1	3.37	0
ENSMUSG00000040183	ankyrin repeat domain 6 [Source:MGI Symbol;Acc:MGI:2154278]	Ankrd6	3.37	0.000789
ENSMUSG00000006676	ubiquitin specific peptidase 19 [Source:MGI Symbol;Acc:MGI:1918722]	Usp19	3.4	1e-05
ENSMUSG00000041685	FCH domain only 2 [Source:MGI Symbol;Acc:MGI:3505790]	Fcho2	3.4	0.002183
ENSMUSG00000029463	family with sequence similarity 216, member A [Source:MGI Symbol;Acc:MGI:1916198]	Fam216a	3.41	0.0038
ENSMUSG00000087670	RIKEN cDNA 9530036M11 gene [Source:MGI Symbol;Acc:MGI:1925866]		3.41	0
ENSMUSG00000044708	potassium inwardly-rectifying channel, subfamily J, member 10 [Source:MGI Symbol;Acc:MGI:1194504]	Kcnj10	3.42	0
ENSMUSG00000055980	insulin receptor substrate 1 [Source:MGI Symbol;Acc:MGI:99454]	Irs1	3.43	1e-06
ENSMUSG00000048038	RIKEN cDNA 4932418E24 gene [Source:MGI Symbol;Acc:MGI:3045295]	4932418E24Rik	3.43	0.005247
ENSMUSG00000071103	RIKEN cDNA 1700029J07 gene [Source:MGI Symbol;Acc:MGI:1916729]	1700029J07Rik	3.44	0.000799
ENSMUSG00000031166	WD repeat domain 13 [Source:MGI Symbol;Acc:MGI:1914661]	Wdr13	3.44	0.001322
ENSMUSG00000018377	vascular endothelial zinc finger 1 [Source:MGI Symbol;Acc:MGI:1313291]	Vezf1	3.44	0.002265
ENSMUSG00000020776	Fas (TNFRSF6) binding factor 1 [Source:MGI Symbol;Acc:MGI:1922033]	Fbf1	3.44	0.004505
ENSMUSG00000002985	apolipoprotein E [Source:MGI Symbol;Acc:MGI:88057]	Apoe	3.46	0
ENSMUSG00000027642	ribophorin II [Source:MGI Symbol;Acc:MGI:98085]	Rpn2	3.46	1.5e-05
ENSMUSG00000022793	UDP-Gal:betaGlcNAc beta 1,4-galactosyltransferase, polypeptide 4 [Source:MGI Symbol;Acc:MGI:1928387]	B4galt4	3.46	0.000689
ENSMUSG00000004568	rho/rac guanine nucleotide exchange factor (GEF) 18 [Source:MGI Symbol;Acc:MGI:2142567]	Arhgef18	3.47	0.000424
ENSMUSG00000031232	magnesium transporter 1 [Source:MGI Symbol;Acc:MGI:1914325]	Magt1	3.5	0.000999
ENSMUSG00000044080	S100 calcium binding protein A1 [Source:MGI Symbol;Acc:MGI:1338917]	S100a1	3.5	0.003044
ENSMUSG00000034361	copine II [Source:MGI Symbol;Acc:MGI:2387578]	Cpne2	3.5	0.004487
ENSMUSG00000003617	ceruloplasmin [Source:MGI Symbol;Acc:MGI:88476]	Cp	3.51	1e-06
ENSMUSG00000035376	3-hydroxyacyl-CoA dehydratase 2 [Source:MGI Symbol;Acc:MGI:1918007]	Hacd2	3.51	2e-06
ENSMUSG00000104897			3.51	0
ENSMUSG00000033257	tubulin tyrosine ligase-like family, member 4 [Source:MGI Symbol;Acc:MGI:1914784]	Ttll4	3.52	0.002185
ENSMUSG00000022656	poliovirus receptor-related 3 [Source:MGI Symbol;Acc:MGI:1930171]	Pvrl3	3.53	0
ENSMUSG00000061298	ATP/GTP binding protein-like 4 [Source:MGI Symbol;Acc:MGI:1918244]	Agbl4	3.53	0.005331
ENSMUSG00000052214	optic atrophy 3 [Source:MGI Symbol;Acc:MGI:2686271]	Opa3	3.54	0.009873
ENSMUSG00000015243	ATP-binding cassette, sub-family A (ABC1), member 1 [Source:MGI Symbol;Acc:MGI:99607]	Abca1	3.56	1e-06
ENSMUSG00000040548	testis expressed gene 2 [Source:MGI Symbol;Acc:MGI:102465]	Tex2	3.56	0.000193
ENSMUSG00000063810	Alstrom syndrome 1 [Source:MGI Symbol;Acc:MGI:1934606]	Alms1	3.57	8e-06
ENSMUSG00000033658	DEAD (Asp-Glu-Ala-Asp) box polypeptide 19b [Source:MGI Symbol;Acc:MGI:2148251]	Ddx19b	3.58	0.000239
ENSMUSG00000037242	chloride intracellular channel 4 (mitochondrial) [Source:MGI Symbol;Acc:MGI:1352754]	Clic4	3.58	0.001354
ENSMUSG00000033382	trafficking protein particle complex 8 [Source:MGI Symbol;Acc:MGI:2443008]	Trappc8	3.59	0.002567
ENSMUSG00000046311	zinc finger protein 62 [Source:MGI Symbol;Acc:MGI:99662]	Zfp62	3.6	1e-05
ENSMUSG00000038679	trichorhinophalangeal syndrome I (human) [Source:MGI Symbol;Acc:MGI:1927616]	Trps1	3.62	0
ENSMUSG00000067242	leucine-rich repeat LGI family, member 1 [Source:MGI Symbol;Acc:MGI:1861691]	Lgi1	3.62	2e-06
ENSMUSG00000029469	intraflagellar transport 81 [Source:MGI Symbol;Acc:MGI:1098597]	Ift81	3.63	0
ENSMUSG00000028957	period circadian clock 3 [Source:MGI Symbol;Acc:MGI:1277134]	Per3	3.63	0.001906
ENSMUSG00000037989	WNK lysine deficient protein kinase 2 [Source:MGI Symbol;Acc:MGI:1922857]	Wnk2	3.63	0.006233
ENSMUSG00000048109	RNA binding motif protein 15 [Source:MGI Symbol;Acc:MGI:2443205]	Rbm15	3.64	0.00161
ENSMUSG00000026578	coiled-coil domain containing 181 [Source:MGI Symbol;Acc:MGI:1922145]	Ccdc181	3.64	0.005979
ENSMUSG00000039347	ATPase, H+ transporting, lysosomal V0 subunit E2 [Source:MGI Symbol;Acc:MGI:1923502]	Atp6v0e2	3.65	0.000991
ENSMUSG00000042628	zinc finger, FYVE domain containing 1 [Source:MGI Symbol;Acc:MGI:3026685]	Zfyve1	3.65	0.008902
ENSMUSG00000003534	discoidin domain receptor family, member 1 [Source:MGI Symbol;Acc:MGI:99216]	Ddr1	3.65	0.009479
ENSMUSG00000020611	guanine nucleotide binding protein, alpha 13 [Source:MGI Symbol;Acc:MGI:95768]	Gna13	3.68	0
ENSMUSG00000057816	RIKEN cDNA 1700007G11 gene [Source:MGI Symbol;Acc:MGI:1916571]	1700007G11Rik	3.68	0.00607
ENSMUSG00000038074	FK506 binding protein 14 [Source:MGI Symbol;Acc:MGI:2387639]	Fkbp14	3.69	0.001273
ENSMUSG00000026932	nucleus accumbens associated 2, BEN and BTB (POZ) domain containing [Source:MGI Symbol;Acc:MGI:1915241]	Nacc2	3.72	1e-06
ENSMUSG00000021918	NIMA (never in mitosis gene a)-related expressed kinase 4 [Source:MGI Symbol;Acc:MGI:1344404]	Nek4	3.72	0.002784
ENSMUSG00000027775	major facilitator superfamily domain containing 1 [Source:MGI Symbol;Acc:MGI:1914118]	Mfsd1	3.73	0.000715
ENSMUSG00000050953	gap junction protein, alpha 1 [Source:MGI Symbol;Acc:MGI:95713]	Gja1	3.74	0
ENSMUSG00000040606	kazrin, periplakin interacting protein [Source:MGI Symbol;Acc:MGI:1918779]	Kazn	3.78	0.001224
ENSMUSG00000039031	Rho GTPase activating protein 18 [Source:MGI Symbol;Acc:MGI:1921160]	Arhgap18	3.8	0.009674
ENSMUSG00000025780	inter-alpha (globulin) inhibitor H5 [Source:MGI Symbol;Acc:MGI:1925751]	Itih5	3.8	0.009971
ENSMUSG00000027778	intraflagellar transport 80 [Source:MGI Symbol;Acc:MGI:1915509]	Ift80	3.81	1.7e-05
ENSMUSG00000026135	zinc finger protein 142 [Source:MGI Symbol;Acc:MGI:1924514]	Zfp142	3.81	0.005875
ENSMUSG00000036880	acetyl-Coenzyme A acyltransferase 2 (mitochondrial 3-oxoacyl-Coenzyme A thiolase) [Source:MGI Symbol;Acc:MGI:1098623]	Acaa2	3.81	0.006773
ENSMUSG00000096054	spectrin repeat containing, nuclear envelope 1 [Source:MGI Symbol;Acc:MGI:1927152]	Syne1	3.83	0
ENSMUSG00000031596	solute carrier family 7 (cationic amino acid transporter, y+ system), member 2 [Source:MGI Symbol;Acc:MGI:99828]	Slc7a2	3.84	1.9e-05
ENSMUSG00000020376	ring finger protein 130 [Source:MGI Symbol;Acc:MGI:1891717]	Rnf130	3.84	0.002283
ENSMUSG00000026662	selenophosphate synthetase 1 [Source:MGI Symbol;Acc:MGI:1923580]	Sephs1	3.86	0.002457
ENSMUSG00000029386	tectonic family member 2 [Source:MGI Symbol;Acc:MGI:1915228]		3.86	0.006564
ENSMUSG00000046985	transmembrane anterior posterior transformation 1 [Source:MGI Symbol;Acc:MGI:2683537]	Tapt1	3.87	0.005708
ENSMUSG00000002105	solute carrier family 39 (metal ion transporter), member 13 [Source:MGI Symbol;Acc:MGI:1915677]	Slc39a13	3.88	0.002829
ENSMUSG00000004677	myosin IXb [Source:MGI Symbol;Acc:MGI:106624]	Myo9b	3.88	0.009461
ENSMUSG00000021668	polymerase (DNA directed), kappa [Source:MGI Symbol;Acc:MGI:1349767]	Polk	3.89	0
ENSMUSG00000019303	proteasome (prosome, macropain) 26S subunit, ATPase 3, interacting protein [Source:MGI Symbol;Acc:MGI:1098610]	Psmc3ip	3.89	0.002003
ENSMUSG00000032534	centrosomal protein 63 [Source:MGI Symbol;Acc:MGI:2158560]	Cep63	3.9	6.4e-05
ENSMUSG00000008575	nuclear factor I/B [Source:MGI Symbol;Acc:MGI:103188]	Nfib	3.9	0.006879
ENSMUSG00000023830	insulin-like growth factor 2 receptor [Source:MGI Symbol;Acc:MGI:96435]	Igf2r	3.91	8e-06
ENSMUSG00000032064	DIX domain containing 1 [Source:MGI Symbol;Acc:MGI:2679721]	Dixdc1	3.92	3.3e-05
ENSMUSG00000024909	epidermal growth factor-containing fibulin-like extracellular matrix protein 2 [Source:MGI Symbol;Acc:MGI:1891209]	Efemp2	3.94	0.004249
ENSMUSG00000039985	family with sequence similarity 60, member A [Source:MGI Symbol;Acc:MGI:1929091]	Fam60a;LOC10263	3.94	0.004852
ENSMUSG00000027282	mitochondrial carrier homolog 2 (C. elegans) [Source:MGI Symbol;Acc:MGI:1929260]	Mtch2	3.95	0.004289
ENSMUSG00000031347	centrin 2 [Source:MGI Symbol;Acc:MGI:1347085]	Cetn2	3.96	0.001773
ENSMUSG00000024558	mitogen-activated protein kinase 4 [Source:MGI Symbol;Acc:MGI:2444559]	Mapk4	3.97	0.001384
ENSMUSG00000051435	forkhead-associated (FHA) phosphopeptide binding domain 1 [Source:MGI Symbol;Acc:MGI:1920323]	Fhad1	3.97	0.006578
ENSMUSG00000010290	expressed sequence AI597479 [Source:MGI Symbol;Acc:MGI:2138299]	AI597479	3.98	0.000142
ENSMUSG00000036503	ring finger protein 13 [Source:MGI Symbol;Acc:MGI:1346341]	Rnf13	4.02	0
ENSMUSG00000000346	DAZ associated protein 2 [Source:MGI Symbol;Acc:MGI:1344344]	Dazap2	4.02	0.000491
ENSMUSG00000033059	brain glycogen phosphorylase [Source:MGI Symbol;Acc:MGI:97828]	Pygb	4.03	0
ENSMUSG00000099697	predicted gene, 37494 [Source:MGI Symbol;Acc:MGI:5610722]		4.03	0.004015
ENSMUSG00000050666	V-set and transmembrane domain containing 4 [Source:MGI Symbol;Acc:MGI:2444633]	Vstm4	4.03	0
ENSMUSG00000052397	ezrin [Source:MGI Symbol;Acc:MGI:98931]	Ezr	4.05	0
ENSMUSG00000022175	low-density lipoprotein receptor-related protein 10 [Source:MGI Symbol;Acc:MGI:1929480]	Lrp10	4.05	3e-06
ENSMUSG00000034640	TCDD-inducible poly(ADP-ribose) polymerase [Source:MGI Symbol;Acc:MGI:2159210]	Tiparp	4.06	0.004831
ENSMUSG00000022889	mitochondrial ribosomal protein L39 [Source:MGI Symbol;Acc:MGI:1351620]	Mrpl39	4.06	0.005185
ENSMUSG00000030613	coiled-coil domain containing 90B [Source:MGI Symbol;Acc:MGI:1913615]	Ccdc90b	4.06	0.00987
ENSMUSG00000018102	histone cluster 1, H2bc [Source:MGI Symbol;Acc:MGI:1915274]	Hist1h2bc;Hist1	4.07	7.7e-05
ENSMUSG00000042851	zinc finger CCCH type containing 6 [Source:MGI Symbol;Acc:MGI:1926001]	Zc3h6	4.08	0.000322
ENSMUSG00000005360	solute carrier family 1 (glial high affinity glutamate transporter), member 3 [Source:MGI Symbol;Acc:MGI:99917]	Slc1a3	4.09	0.000185
ENSMUSG00000026031	CASP8 and FADD-like apoptosis regulator [Source:MGI Symbol;Acc:MGI:1336166]	Cflar	4.09	0.000284
ENSMUSG00000027712	annexin A5 [Source:MGI Symbol;Acc:MGI:106008]	Anxa5	4.1	0
ENSMUSG00000010663	fatty acid desaturase 1 [Source:MGI Symbol;Acc:MGI:1923517]	Fads1	4.1	0
ENSMUSG00000067818	myosin, light polypeptide 9, regulatory [Source:MGI Symbol;Acc:MGI:2138915]	Myl9	4.1	0.001537
ENSMUSG00000021133	sushi domain containing 6 [Source:MGI Symbol;Acc:MGI:2444661]	Susd6	4.11	1.3e-05
ENSMUSG00000055435	avian musculoaponeurotic fibrosarcoma (v-maf) AS42 oncogene homolog [Source:MGI Symbol;Acc:MGI:96909]	Maf	4.11	0.003324
ENSMUSG00000030029	leucine-rich repeats and immunoglobulin-like domains 1 [Source:MGI Symbol;Acc:MGI:107935]	Lrig1	4.12	0
ENSMUSG00000032238	RAR-related orphan receptor alpha [Source:MGI Symbol;Acc:MGI:104661]	Rora	4.12	8e-06
ENSMUSG00000020253	protein phosphatase 1M [Source:MGI Symbol;Acc:MGI:1915155]	Ppm1m	4.12	0.008508
ENSMUSG00000023092	four and a half LIM domains 1 [Source:MGI Symbol;Acc:MGI:1298387]	Fhl1	4.13	0
ENSMUSG00000006418	ring finger protein 114 [Source:MGI Symbol;Acc:MGI:1933159]	Rnf114	4.14	0.000621
ENSMUSG00000026773	6-phosphofructo-2-kinase/fructose-2,6-biphosphatase 3 [Source:MGI Symbol;Acc:MGI:2181202]	Pfkfb3	4.14	0.004491
ENSMUSG00000060798	inturned planar cell polarity effector homolog (Drosophila) [Source:MGI Symbol;Acc:MGI:2443752]	Intu	4.15	4.8e-05
ENSMUSG00000067722	cDNA sequence BC003965 [Source:MGI Symbol;Acc:MGI:2670966]	BC003965	4.16	0.000298
ENSMUSG00000029310	nudix (nucleoside diphosphate linked moiety X)-type motif 9 [Source:MGI Symbol;Acc:MGI:1921417]	Nudt9	4.16	0.001489
ENSMUSG00000034573	protein tyrosine phosphatase, non-receptor type 13 [Source:MGI Symbol;Acc:MGI:103293]	Ptpn13	4.19	2.7e-05
ENSMUSG00000019889	protein tyrosine phosphatase, receptor type, K [Source:MGI Symbol;Acc:MGI:103310]	Ptprk	4.2	0.003642
ENSMUSG00000031245	high-mobility group nucleosome binding domain 5 [Source:MGI Symbol;Acc:MGI:1355295]	Hmgn5	4.23	3e-06
ENSMUSG00000048486	fat storage-inducing transmembrane protein 2 [Source:MGI Symbol;Acc:MGI:2444508]	Fitm2	4.23	0.004388
ENSMUSG00000020319	WD repeat containing planar cell polarity effector [Source:MGI Symbol;Acc:MGI:2144467]	Wdpcp	4.24	0.00024
ENSMUSG00000045410	aldo-keto reductase family 1, member E1 [Source:MGI Symbol;Acc:MGI:1914758]	Akr1e1	4.24	0.001577
ENSMUSG00000028293	solute carrier family 35 (CMP-sialic acid transporter), member 1 [Source:MGI Symbol;Acc:MGI:1345622]	Slc35a1	4.24	0.004215
ENSMUSG00000022035	coiled-coil domain containing 25 [Source:MGI Symbol;Acc:MGI:1914429]	Ccdc25	4.24	0.007185
ENSMUSG00000030386	zinc finger protein 606 [Source:MGI Symbol;Acc:MGI:1914620]	Zfp606	4.25	0.00032
ENSMUSG00000030965	family with sequence similarity 175, member B [Source:MGI Symbol;Acc:MGI:1926116]	Fam175b	4.25	0.002686
ENSMUSG00000006678	polymerase (DNA directed), alpha 1 [Source:MGI Symbol;Acc:MGI:99660]	Pola1	4.25	0.003195
ENSMUSG00000064202	RIKEN cDNA 4430402I18 gene [Source:MGI Symbol;Acc:MGI:1918036]	4430402I18Rik	4.25	0.004055
ENSMUSG00000017858	intraflagellar transport 52 [Source:MGI Symbol;Acc:MGI:2387217]	Ift52	4.27	0.005734
ENSMUSG00000030970	C-terminal binding protein 2 [Source:MGI Symbol;Acc:MGI:1201686]	Ctbp2	4.28	8.7e-05
ENSMUSG00000033720	sideroflexin 5 [Source:MGI Symbol;Acc:MGI:2137681]	Sfxn5	4.29	5.1e-05
ENSMUSG00000020473	AE binding protein 1 [Source:MGI Symbol;Acc:MGI:1197012]	Aebp1	4.29	0.000827
ENSMUSG00000015023	DEAD (Asp-Glu-Ala-Asp) box polypeptide 19a [Source:MGI Symbol;Acc:MGI:99526]	Ddx19a	4.29	0.001264
ENSMUSG00000031214	oligophrenin 1 [Source:MGI Symbol;Acc:MGI:2151070]	Ophn1	4.31	0
ENSMUSG00000020697	ligase III, DNA, ATP-dependent [Source:MGI Symbol;Acc:MGI:109152]	Lig3	4.31	0.00084
ENSMUSG00000043131	MOB kinase activator 1A [Source:MGI Symbol;Acc:MGI:2442631]	Mob1a	4.32	6e-06
ENSMUSG00000042613	pre B cell leukemia transcription factor interacting protein 1 [Source:MGI Symbol;Acc:MGI:2441670]	Pbxip1	4.35	0
ENSMUSG00000044337	atypical chemokine receptor 3 [Source:MGI Symbol;Acc:MGI:109562]	Ackr3	4.35	3.1e-05
ENSMUSG00000026843	far upstream element (FUSE) binding protein 3 [Source:MGI Symbol;Acc:MGI:2443699]	Fubp3	4.35	0.000303
ENSMUSG00000027942	RIKEN cDNA 4933434E20 gene [Source:MGI Symbol;Acc:MGI:1914027]	1700094D03Rik;4	4.35	0.000373
ENSMUSG00000032867	F-box and WD-40 domain protein 8 [Source:MGI Symbol;Acc:MGI:1923041]	Fbxw8	4.35	0.006839
ENSMUSG00000025040	FUN14 domain containing 1 [Source:MGI Symbol;Acc:MGI:1919268]	Fundc1	4.35	0.007286
ENSMUSG00000042564	family with sequence similarity 227, member A [Source:MGI Symbol;Acc:MGI:1922979]	Fam227a	4.38	5.2e-05
ENSMUSG00000031774	family with sequence similarity 192, member A [Source:MGI Symbol;Acc:MGI:1919637]	Fam192a	4.38	0.005645
ENSMUSG00000027160	coiled-coil domain containing 34 [Source:MGI Symbol;Acc:MGI:1915451]	Ccdc34	4.39	0
ENSMUSG00000049690	NCK-associated protein 5 [Source:MGI Symbol;Acc:MGI:2686394]	Nckap5	4.41	0.004537
ENSMUSG00000021340	glycosylphosphatidylinositol specific phospholipase D1 [Source:MGI Symbol;Acc:MGI:106604]	Gpld1	4.42	0
ENSMUSG00000000001	guanine nucleotide binding protein (G protein), alpha inhibiting 3 [Source:MGI Symbol;Acc:MGI:95773]	Gnai3	4.42	9.4e-05
ENSMUSG00000090546	cerebellar degeneration related antigen 1 [Source:MGI Symbol;Acc:MGI:88359]	Cdr1	4.44	0
ENSMUSG00000057572	zinc finger and BTB domain containing 8 opposite strand [Source:MGI Symbol;Acc:MGI:1914356]	Zbtb8os	4.44	2.3e-05
ENSMUSG00000058594	F-box protein 18 [Source:MGI Symbol;Acc:MGI:1354699]	Fbxo18	4.44	0.005497
ENSMUSG00000035126	WD repeat domain 78 [Source:MGI Symbol;Acc:MGI:2385328]	Wdr78	4.45	0.001113
ENSMUSG00000029406	phosphatidylinositol transfer protein, membrane-associated 2 [Source:MGI Symbol;Acc:MGI:1336192]	Pitpnm2	4.48	0.008718
ENSMUSG00000022668	GTP-binding protein 8 (putative) [Source:MGI Symbol;Acc:MGI:1913317]	Gtpbp8	4.52	0.002745
ENSMUSG00000008730	homeodomain interacting protein kinase 1 [Source:MGI Symbol;Acc:MGI:1314873]	Hipk1	4.53	0
ENSMUSG00000037892	protocadherin 18 [Source:MGI Symbol;Acc:MGI:1920423]	Pcdh18	4.53	0.007458
ENSMUSG00000060594	layilin [Source:MGI Symbol;Acc:MGI:2685357]	Layn	4.57	0.009399
ENSMUSG00000035151	ELMO/CED-12 domain containing 2 [Source:MGI Symbol;Acc:MGI:2445165]	Elmod2	4.58	1.8e-05
ENSMUSG00000022805	MYCBP-associated, testis expressed 1 [Source:MGI Symbol;Acc:MGI:2443598]	Maats1	4.58	0.000163
ENSMUSG00000096014	SRY (sex determining region Y)-box 1 [Source:MGI Symbol;Acc:MGI:98357]	Sox1	4.58	0.00428
ENSMUSG00000061731	exostoses (multiple) 1 [Source:MGI Symbol;Acc:MGI:894663]	Ext1	4.59	0
ENSMUSG00000021737	proteasome (prosome, macropain) 26S subunit, non-ATPase, 6 [Source:MGI Symbol;Acc:MGI:1913663]	Psmd6	4.59	0.004446
ENSMUSG00000010936	Vac14 homolog (S. cerevisiae) [Source:MGI Symbol;Acc:MGI:2157980]	Vac14	4.59	0.004695
ENSMUSG00000028245	neutral sphingomyelinase (N-SMase) activation associated factor [Source:MGI Symbol;Acc:MGI:1341864]	Nsmaf	4.6	1e-06
ENSMUSG00000074024	RIKEN cDNA 4632427E13 gene [Source:MGI Symbol;Acc:MGI:1915436]		4.6	9e-06
ENSMUSG00000028576	intraflagellar transport 74 [Source:MGI Symbol;Acc:MGI:1914944]	Ift74	4.6	0.000811
ENSMUSG00000061882	coiled-coil domain containing 62 [Source:MGI Symbol;Acc:MGI:2684996]	Ccdc62	4.6	0.004625
ENSMUSG00000022911	ADP-ribosylation factor-like 13B [Source:MGI Symbol;Acc:MGI:1915396]	Arl13b	4.64	0.001587
ENSMUSG00000031808	solute carrier family 27 (fatty acid transporter), member 1 [Source:MGI Symbol;Acc:MGI:1347098]	Slc27a1	4.65	2e-06
ENSMUSG00000020873	solute carrier family 35, member B1 [Source:MGI Symbol;Acc:MGI:1343133]	Slc35b1	4.66	0.003134
ENSMUSG00000056458	MOK protein kinase [Source:MGI Symbol;Acc:MGI:1336881]	Mok	4.67	0.000166
ENSMUSG00000050315	synaptopodin 2 [Source:MGI Symbol;Acc:MGI:2153070]	Synpo2	4.67	0.000204
ENSMUSG00000037617	sperm associated antigen 1 [Source:MGI Symbol;Acc:MGI:1349387]	Spag1	4.68	0.008409
ENSMUSG00000018849	WW, C2 and coiled-coil domain containing 1 [Source:MGI Symbol;Acc:MGI:2388637]	Wwc1	4.72	0
ENSMUSG00000006522	inter-alpha trypsin inhibitor, heavy chain 3 [Source:MGI Symbol;Acc:MGI:96620]	Itih3	4.72	0
ENSMUSG00000027589	protein-L-isoaspartate (D-aspartate) O-methyltransferase domain containing 2 [Source:MGI Symbol;Acc:MGI:1923927]	Pcmtd2	4.75	0.002532
ENSMUSG00000040746	ring finger protein 167 [Source:MGI Symbol;Acc:MGI:1917760]	Rnf167	4.75	0.004298
ENSMUSG00000015224	cytochrome P450, family 2, subfamily j, polypeptide 9 [Source:MGI Symbol;Acc:MGI:1921769]	Cyp2j9	4.76	0.000128
ENSMUSG00000037286	stromal antigen 1 [Source:MGI Symbol;Acc:MGI:1098658]	Stag1	4.77	8e-06
ENSMUSG00000005378	Williams Beuren syndrome chromosome region 22 [Source:MGI Symbol;Acc:MGI:1913388]	Wbscr22	4.78	0.004875
ENSMUSG00000039835	NHS-like 1 [Source:MGI Symbol;Acc:MGI:106390]	Nhsl1	4.79	2e-06
ENSMUSG00000055945	proline rich 18 [Source:MGI Symbol;Acc:MGI:2443403]	Prr18	4.81	0
ENSMUSG00000040250	asunder, spermatogenesis regulator [Source:MGI Symbol;Acc:MGI:1918427]	Asun	4.81	3.9e-05
ENSMUSG00000042246	transmembrane channel-like gene family 7 [Source:MGI Symbol;Acc:MGI:2443317]	Tmc7	4.81	0.000407
ENSMUSG00000053931	calponin 3, acidic [Source:MGI Symbol;Acc:MGI:1919244]	Cnn3	4.81	0.003679
ENSMUSG00000033282	Rpgrip1-like [Source:MGI Symbol;Acc:MGI:1920563]	Rpgrip1l	4.82	0
ENSMUSG00000042757	transmembrane protein 108 [Source:MGI Symbol;Acc:MGI:1932411]	Tmem108	4.82	3.1e-05
ENSMUSG00000042793	leucine-rich repeat-containing G protein-coupled receptor 6 [Source:MGI Symbol;Acc:MGI:2441805]	Lgr6	4.83	8.9e-05
ENSMUSG00000069833	AHNAK nucleoprotein (desmoyokin) [Source:MGI Symbol;Acc:MGI:1316648]	Ahnak	4.84	0
ENSMUSG00000045658	phosphotyrosine interaction domain containing 1 [Source:MGI Symbol;Acc:MGI:2138391]	Pid1	4.85	3e-06
ENSMUSG00000032006	platelet-derived growth factor, D polypeptide [Source:MGI Symbol;Acc:MGI:1919035]	Pdgfd	4.85	0.006321
ENSMUSG00000007908	3-hydroxymethyl-3-methylglutaryl-Coenzyme A lyase-like 1 [Source:MGI Symbol;Acc:MGI:2446108]	Hmgcll1	4.85	0.008918
ENSMUSG00000022091	sorbin and SH3 domain containing 3 [Source:MGI Symbol;Acc:MGI:700013]	Sorbs3	4.86	0
ENSMUSG00000021306	G protein-coupled receptor 137B [Source:MGI Symbol;Acc:MGI:1891463]	Gpr137b	4.87	0.00029
ENSMUSG00000041966	DDB1 and CUL4 associated factor 17 [Source:MGI Symbol;Acc:MGI:1923013]	Dcaf17	4.88	0.002118
ENSMUSG00000079659	transmembrane protein 243, mitochondrial [Source:MGI Symbol;Acc:MGI:3606159]	Tmem243	4.9	0.00137
ENSMUSG00000030545	peroxisomal biogenesis factor 11 alpha [Source:MGI Symbol;Acc:MGI:1338788]	Pex11a	4.9	0.002243
ENSMUSG00000029192	TBC1 domain family, member 14 [Source:MGI Symbol;Acc:MGI:1098708]	Tbc1d14;LOC1026	4.9	0.004631
ENSMUSG00000022508	B cell leukemia/lymphoma 6 [Source:MGI Symbol;Acc:MGI:107187]	Bcl6	4.92	1e-06
ENSMUSG00000020362	CCR4-NOT transcription complex, subunit 6 [Source:MGI Symbol;Acc:MGI:2144529]	Cnot6	4.93	0.000211
ENSMUSG00000036606	plexin B2 [Source:MGI Symbol;Acc:MGI:2154239]	Plxnb2	4.94	0.00037
ENSMUSG00000021597	ankyrin repeat domain 32 [Source:MGI Symbol;Acc:MGI:2145448]	Ankrd32	5	0.00121
ENSMUSG00000029592	ubiquitin specific peptidase 30 [Source:MGI Symbol;Acc:MGI:2140991]	Usp30	5	0.009714
ENSMUSG00000037418	bestrophin 1 [Source:MGI Symbol;Acc:MGI:1346332]	Best1	5.01	0.001859
ENSMUSG00000003868	RuvB-like protein 2 [Source:MGI Symbol;Acc:MGI:1342299]	Ruvbl2	5.02	0
ENSMUSG00000073102	dynein regulatory complex subunit 1 [Source:MGI Symbol;Acc:MGI:2685906]	Drc1	5.06	0
ENSMUSG00000028032	3'-phosphoadenosine 5'-phosphosulfate synthase 1 [Source:MGI Symbol;Acc:MGI:1330587]	Papss1	5.07	4.9e-05
ENSMUSG00000057265	coiled-coil domain containing 176 [Source:MGI Symbol;Acc:MGI:1920123]	Ccdc176	5.07	0.001063
ENSMUSG00000040040	intraflagellar transport 88 [Source:MGI Symbol;Acc:MGI:98715]	Ift88	5.07	0.002652
ENSMUSG00000027187	catalase [Source:MGI Symbol;Acc:MGI:88271]	Cat	5.08	5e-06
ENSMUSG00000015961	adenylosuccinate synthetase, non muscle [Source:MGI Symbol;Acc:MGI:87948]	Adss	5.09	0.00017
ENSMUSG00000014245	phosphatidylinositol glycan anchor biosynthesis, class L [Source:MGI Symbol;Acc:MGI:2681271]	Pigl	5.11	0.003547
ENSMUSG00000074749	kizuna centrosomal protein [Source:MGI Symbol;Acc:MGI:2684960]	Kiz	5.12	3e-06
ENSMUSG00000002365	sorting nexin 9 [Source:MGI Symbol;Acc:MGI:1913866]	Snx9	5.12	0.002374
ENSMUSG00000075012	four jointed box 1 (Drosophila) [Source:MGI Symbol;Acc:MGI:1341907]	Fjx1	5.13	0.007615
ENSMUSG00000085795	zinc finger protein 703 [Source:MGI Symbol;Acc:MGI:2662729]	Zfp703	5.16	0.000585
ENSMUSG00000028278	Ras-related GTP binding D [Source:MGI Symbol;Acc:MGI:1098604]	Rragd	5.16	0.001039
ENSMUSG00000032409	ataxia telangiectasia and Rad3 related [Source:MGI Symbol;Acc:MGI:108028]	Atr	5.18	0
ENSMUSG00000038481	cyclin-dependent kinase 19 [Source:MGI Symbol;Acc:MGI:1925584]	Cdk19	5.18	0.000716
ENSMUSG00000034663	BMP2 inducible kinase [Source:MGI Symbol;Acc:MGI:2155456]	Bmp2k	5.19	1e-06
ENSMUSG00000023272	cysteine-rich with EGF-like domains 2 [Source:MGI Symbol;Acc:MGI:1923987]	Creld2	5.19	0.001113
ENSMUSG00000044197	G protein-coupled receptor 146 [Source:MGI Symbol;Acc:MGI:1933113]	Gpr146	5.2	0.000378
ENSMUSG00000048960	phosphatidylinositol-3,4,5-trisphosphate-dependent Rac exchange factor 2 [Source:MGI Symbol;Acc:MGI:1923385]	Prex2	5.21	0
ENSMUSG00000032350	glutamate-cysteine ligase, catalytic subunit [Source:MGI Symbol;Acc:MGI:104990]	Gclc	5.22	6.9e-05
ENSMUSG00000043190	Rieske (Fe-S) domain containing [Source:MGI Symbol;Acc:MGI:2145198]	Rfesd	5.22	0.008808
ENSMUSG00000031714	growth factor receptor bound protein 2-associated protein 1 [Source:MGI Symbol;Acc:MGI:108088]	Gab1	5.24	0
ENSMUSG00000036641	coiled-coil domain containing 148 [Source:MGI Symbol;Acc:MGI:3039583]	Ccdc148	5.26	2e-06
ENSMUSG00000028273	PDZ and LIM domain 5 [Source:MGI Symbol;Acc:MGI:1927489]	Pdlim5	5.28	0.001101
ENSMUSG00000044350	laccase (multicopper oxidoreductase) domain containing 1 [Source:MGI Symbol;Acc:MGI:2445077]	Lacc1	5.29	0.000637
ENSMUSG00000025956	methyltransferase like 21A [Source:MGI Symbol;Acc:MGI:1914349]	Mettl21a	5.31	0.005989
ENSMUSG00000052488	calcium homeostasis endoplasmic reticulum protein [Source:MGI Symbol;Acc:MGI:106417]	Cherp	5.32	0.005116
ENSMUSG00000020718	polymerase (DNA directed), gamma 2, accessory subunit [Source:MGI Symbol;Acc:MGI:1354947]	Polg2	5.32	0.007489
ENSMUSG00000046876	ataxin 1 [Source:MGI Symbol;Acc:MGI:104783]	Atxn1	5.36	0
ENSMUSG00000026273	mitochondrial transcription termination factor 4 [Source:MGI Symbol;Acc:MGI:1918355]	Mterf4	5.37	0.00364
ENSMUSG00000075232	S-adenosylmethionine decarboxylase 1 [Source:MGI Symbol;Acc:MGI:88004]	Amd1	5.37	0.0065
ENSMUSG00000028163	nuclear factor of kappa light polypeptide gene enhancer in B cells 1, p105 [Source:MGI Symbol;Acc:MGI:97312]	Nfkb1	5.41	0.000507
ENSMUSG00000028645	solute carrier family 2 (facilitated glucose transporter), member 1 [Source:MGI Symbol;Acc:MGI:95755]	Slc2a1	5.43	3e-06
ENSMUSG00000059183	mitochondrial methionyl-tRNA formyltransferase [Source:MGI Symbol;Acc:MGI:1916856]	Mtfmt	5.43	0.005594
ENSMUSG00000041577	proline arginine-rich end leucine-rich repeat [Source:MGI Symbol;Acc:MGI:2151110]	Prelp	5.45	0
ENSMUSG00000020263	adaptor protein, phosphotyrosine interaction, PH domain and leucine zipper containing 2 [Source:MGI Symbol;Acc:MGI:2384914]	Appl2	5.45	0
ENSMUSG00000049571	cilia and flagella associated protein 46 [Source:MGI Symbol;Acc:MGI:2444387]		5.45	0.002791
ENSMUSG00000026600	sterol O-acyltransferase 1 [Source:MGI Symbol;Acc:MGI:104665]	Soat1	5.48	0
ENSMUSG00000051048	procollagen-proline, 2-oxoglutarate 4-dioxygenase (proline 4-hydroxylase), alpha polypeptide III [Source:MGI Symbol;Acc:MGI:2444049]	P4ha3	5.5	0
ENSMUSG00000003974	glutamate receptor, metabotropic 3 [Source:MGI Symbol;Acc:MGI:1351340]	Grm3	5.5	0.000821
ENSMUSG00000029279	bromodomain, testis-specific [Source:MGI Symbol;Acc:MGI:1891374]	Brdt	5.56	0.00877
ENSMUSG00000021662	Rho guanine nucleotide exchange factor (GEF) 28 [Source:MGI Symbol;Acc:MGI:1346016]	Arhgef28	5.57	0.004233
ENSMUSG00000032246	calmodulin-like 4 [Source:MGI Symbol;Acc:MGI:1922850]	Calml4	5.58	0.001798
ENSMUSG00000018076	mediator complex subunit 13-like [Source:MGI Symbol;Acc:MGI:2670178]	Med13l	5.59	4e-06
ENSMUSG00000030276	tubulin tyrosine ligase-like family, member 3 [Source:MGI Symbol;Acc:MGI:2141418]	Ttll3	5.6	0
ENSMUSG00000031644	NIMA (never in mitosis gene a)-related expressed kinase 1 [Source:MGI Symbol;Acc:MGI:97303]	Nek1	5.61	0
ENSMUSG00000056679	G-protein coupled receptor 173 [Source:MGI Symbol;Acc:MGI:1918021]	Gpr173	5.62	0.00878
ENSMUSG00000021994	wingless-type MMTV integration site family, member 5A [Source:MGI Symbol;Acc:MGI:98958]	Wnt5a	5.63	3.7e-05
ENSMUSG00000062908	acyl-Coenzyme A dehydrogenase, medium chain [Source:MGI Symbol;Acc:MGI:87867]	Acadm	5.63	0.000716
ENSMUSG00000028373	astrotactin 2 [Source:MGI Symbol;Acc:MGI:1889277]	Astn2	5.66	0.003439
ENSMUSG00000035805	megalencephalic leukoencephalopathy with subcortical cysts 1 homolog (human) [Source:MGI Symbol;Acc:MGI:2157910]	Mlc1	5.68	0
ENSMUSG00000027200	sema domain, transmembrane domain (TM), and cytoplasmic domain, (semaphorin) 6D [Source:MGI Symbol;Acc:MGI:2387661]	Sema6d	5.72	0
ENSMUSG00000008690	non-SMC condensin II complex, subunit H2 [Source:MGI Symbol;Acc:MGI:1289164]	Ncaph2	5.72	0.009568
ENSMUSG00000018651	transcriptional adaptor 2A [Source:MGI Symbol;Acc:MGI:2144471]	Tada2a	5.73	0.003475
ENSMUSG00000004561	methyltransferase like 17 [Source:MGI Symbol;Acc:MGI:1098577]	Mettl17	5.77	0.006776
ENSMUSG00000039765	coiled-coil and C2 domain containing 2A [Source:MGI Symbol;Acc:MGI:1924487]	Cc2d2a	5.78	8.5e-05
ENSMUSG00000039533	monocyte to macrophage differentiation-associated 2 [Source:MGI Symbol;Acc:MGI:1922354]	Mmd2	5.81	0
ENSMUSG00000038564	intraflagellar transport 172 [Source:MGI Symbol;Acc:MGI:2682064]	Ift172	5.82	0
ENSMUSG00000009555	cyclin-dependent kinase 9 (CDC2-related kinase) [Source:MGI Symbol;Acc:MGI:1328368]	Cdk9	5.83	1e-05
ENSMUSG00000028753	von Willebrand factor A domain containing 5B1 [Source:MGI Symbol;Acc:MGI:1922968]	Vwa5b1	5.85	0
ENSMUSG00000033701	acyl-Coenzyme A binding domain containing 6 [Source:MGI Symbol;Acc:MGI:1919732]	Acbd6	5.86	0.009757
ENSMUSG00000044921	Ras association (RalGDS/AF-6) domain family (N-terminal) member 9 [Source:MGI Symbol;Acc:MGI:2384307]	Rassf9	5.88	0
ENSMUSG00000074637	SRY (sex determining region Y)-box 2 [Source:MGI Symbol;Acc:MGI:98364]	Sox2	5.91	3.1e-05
ENSMUSG00000018415	GID complex subunit 4, VID24 homolog (S. cerevisiae) [Source:MGI Symbol;Acc:MGI:1914021]	Gid4	5.91	0.005656
ENSMUSG00000037971	RIKEN cDNA 1110032A03 gene [Source:MGI Symbol;Acc:MGI:1915971]	1110032A03Rik	5.92	0
ENSMUSG00000027665	phosphatidylinositol 3-kinase, catalytic, alpha polypeptide [Source:MGI Symbol;Acc:MGI:1206581]	Pik3ca	5.92	0.000711
ENSMUSG00000024422	DEAH (Asp-Glu-Ala-His) box polypeptide 16 [Source:MGI Symbol;Acc:MGI:1916442]	Dhx16	5.93	9.4e-05
ENSMUSG00000071855	coiled-coil domain containing 112 [Source:MGI Symbol;Acc:MGI:1918800]	Ccdc112	5.93	0.001258
ENSMUSG00000039662	isoprenylcysteine carboxyl methyltransferase [Source:MGI Symbol;Acc:MGI:1888594]	Icmt	5.94	0.008762
ENSMUSG00000097059	family with sequence similarity 120A, opposite strand [Source:MGI Symbol;Acc:MGI:1915378]		5.97	0.003427
ENSMUSG00000024427	sprouty homolog 4 (Drosophila) [Source:MGI Symbol;Acc:MGI:1345144]	Spry4	5.99	0.003161
ENSMUSG00000074673	tubulin tyrosine ligase-like family, member 9 [Source:MGI Symbol;Acc:MGI:1913589]	Ttll9	5.99	0.003308
ENSMUSG00000038539	activating transcription factor 5 [Source:MGI Symbol;Acc:MGI:2141857]	Atf5	6.01	0.006029
ENSMUSG00000024420	zinc finger protein 521 [Source:MGI Symbol;Acc:MGI:95459]	Zfp521	6.09	0.000158
ENSMUSG00000091415	adenylate kinase 9 [Source:MGI Symbol;Acc:MGI:2685080]		6.11	1e-06
ENSMUSG00000041343	ankyrin repeat domain 42 [Source:MGI Symbol;Acc:MGI:1921095]	Ankrd42	6.13	0
ENSMUSG00000048833	solute carrier family 39 (zinc transporter), member 9 [Source:MGI Symbol;Acc:MGI:1914820]	Slc39a9	6.14	0
ENSMUSG00000039552	radial spoke head 4 homolog A (Chlamydomonas) [Source:MGI Symbol;Acc:MGI:3027894]	Rsph4a	6.16	2.1e-05
ENSMUSG00000061740	cytochrome P450, family 2, subfamily d, polypeptide 22 [Source:MGI Symbol;Acc:MGI:1929474]	Cyp2d22	6.16	0.000919
ENSMUSG00000025417	phosphatidylinositol-5-phosphate 4-kinase, type II, gamma [Source:MGI Symbol;Acc:MGI:2152214]	Pip4k2c	6.16	0.002352
ENSMUSG00000008540	microsomal glutathione S-transferase 1 [Source:MGI Symbol;Acc:MGI:1913850]	Mgst1	6.2	0.001655
ENSMUSG00000050730	Rho GTPase activating protein 42 [Source:MGI Symbol;Acc:MGI:1918794]	Arhgap42	6.23	0.005697
ENSMUSG00000075273	tetratricopeptide repeat domain 30B [Source:MGI Symbol;Acc:MGI:1919671]	Ttc30b	6.25	2e-06
ENSMUSG00000036862	dachsous 1 (Drosophila) [Source:MGI Symbol;Acc:MGI:2685011]	Dchs1	6.26	0
ENSMUSG00000002768	male enhanced antigen 1 [Source:MGI Symbol;Acc:MGI:96957]	Mea1	6.27	0.006425
ENSMUSG00000049488	transmembrane protein 67 [Source:MGI Symbol;Acc:MGI:1923928]	Tmem67	6.29	1.1e-05
ENSMUSG00000029761	caldesmon 1 [Source:MGI Symbol;Acc:MGI:88250]	Cald1	6.3	2e-06
ENSMUSG00000026463	ATPase, Ca++ transporting, plasma membrane 4 [Source:MGI Symbol;Acc:MGI:88111]	Atp2b4	6.32	0
ENSMUSG00000018442	Der1-like domain family, member 2 [Source:MGI Symbol;Acc:MGI:2151483]	Derl2	6.33	1e-06
ENSMUSG00000045761	family with sequence similarity 179, member A [Source:MGI Symbol;Acc:MGI:2443498]	Fam179a	6.33	0.002332
ENSMUSG00000079470	UTP14, U3 small nucleolar ribonucleoprotein, homolog B (yeast) [Source:MGI Symbol;Acc:MGI:2445092]	Utp14b	6.34	0
ENSMUSG00000020238	nicalin homolog (zebrafish) [Source:MGI Symbol;Acc:MGI:1926081]	Ncln	6.34	0.006237
ENSMUSG00000030527	CREB regulated transcription coactivator 3 [Source:MGI Symbol;Acc:MGI:1917711]	Crtc3	6.36	0
ENSMUSG00000024135	S1 RNA binding domain 1 [Source:MGI Symbol;Acc:MGI:1925836]	Srbd1	6.39	0.006242
ENSMUSG00000036030	protogenin homolog (Gallus gallus) [Source:MGI Symbol;Acc:MGI:2444710]	Prtg	6.4	0.00018
ENSMUSG00000032010	ubiquitin specific peptidase 2 [Source:MGI Symbol;Acc:MGI:1858178]	Usp2	6.41	0.000155
ENSMUSG00000041147	breast cancer 2 [Source:MGI Symbol;Acc:MGI:109337]	Brca2	6.44	0.000867
ENSMUSG00000029089	PARK2 co-regulated-like [Source:MGI Symbol;Acc:MGI:1914018]	Pacrgl	6.55	1e-06
ENSMUSG00000102685	predicted gene, 37373 [Source:MGI Symbol;Acc:MGI:5610601]		6.55	0.007573
ENSMUSG00000037426	DEP domain containing 5 [Source:MGI Symbol;Acc:MGI:2141101]	Depdc5	6.56	9.5e-05
ENSMUSG00000042032	methionine adenosyltransferase II, beta [Source:MGI Symbol;Acc:MGI:1913667]	Mat2b	6.56	0.000514
ENSMUSG00000036678	achalasia, adrenocortical insufficiency, alacrimia [Source:MGI Symbol;Acc:MGI:2443767]	Aaas	6.56	0.001966
ENSMUSG00000025512	chitinase domain containing 1 [Source:MGI Symbol;Acc:MGI:1915288]	Chid1	6.57	0.004753
ENSMUSG00000037709	family with sequence similarity 13, member A [Source:MGI Symbol;Acc:MGI:1889842]	Fam13a	6.58	5.2e-05
ENSMUSG00000011254	tRNA-histidine guanylyltransferase 1-like (S. cerevisiae) [Source:MGI Symbol;Acc:MGI:1913878]	Thg1l	6.61	0.000265
ENSMUSG00000097452	predicted gene 2824 [Source:MGI Symbol;Acc:MGI:3780995]		6.62	0.005973
ENSMUSG00000104346	protocadherin gamma subfamily A, 3 [Source:MGI Symbol;Acc:MGI:1935215]	Pcdhga3	6.64	0.007832
ENSMUSG00000026546	cilia and flagella associated protein 45 [Source:MGI Symbol;Acc:MGI:1919120]	Cfap45	6.65	0.000467
ENSMUSG00000017754	phospholipid transfer protein [Source:MGI Symbol;Acc:MGI:103151]	Pltp	6.68	0.000528
ENSMUSG00000080365	predicted gene, 25776 [Source:MGI Symbol;Acc:MGI:5455553]		6.7	0.0046
ENSMUSG00000046318	collagen and calcium binding EGF domains 1 [Source:MGI Symbol;Acc:MGI:2445053]	Ccbe1	6.71	7.1e-05
ENSMUSG00000049670	MORN repeat containing 4 [Source:MGI Symbol;Acc:MGI:2449568]	Morn4	6.75	0.00116
ENSMUSG00000071253	solute carrier family 25 (mitochondrial carrier, Graves disease autoantigen), member 16 [Source:MGI Symbol;Acc:MGI:1920382]	Slc25a16	6.77	0.001155
ENSMUSG00000089901	predicted gene 8113 [Source:MGI Symbol;Acc:MGI:3648791]		6.8	0.000933
ENSMUSG00000046671	mitochondrial fission regulator 1-like [Source:MGI Symbol;Acc:MGI:1924074]	Mtfr1l	6.81	9.9e-05
ENSMUSG00000052456	arsA arsenite transporter, ATP-binding, homolog 1 (bacterial) [Source:MGI Symbol;Acc:MGI:1928379]	Asna1	6.82	0.002522
ENSMUSG00000034300	family with sequence similarity 53, member C [Source:MGI Symbol;Acc:MGI:1913556]	Fam53c	6.83	1.1e-05
ENSMUSG00000042616	organic solute carrier partner 1 [Source:MGI Symbol;Acc:MGI:1916308]	Oscp1	6.86	2.1e-05
ENSMUSG00000021068	ninein [Source:MGI Symbol;Acc:MGI:105108]	Nin	6.9	0
ENSMUSG00000102594	predicted gene, 38381 [Source:MGI Symbol;Acc:MGI:5611609]		6.91	0.005125
ENSMUSG00000011658	fuzzy homolog (Drosophila) [Source:MGI Symbol;Acc:MGI:1917550]	Fuz	6.95	0.00058
ENSMUSG00000030515	threonyl-tRNA synthetase-like 2 [Source:MGI Symbol;Acc:MGI:2444486]	Tarsl2	6.99	1e-05
ENSMUSG00000020037	regulatory factor X, 4 (influences HLA class II expression) [Source:MGI Symbol;Acc:MGI:1918387]	Rfx4	7	2e-06
ENSMUSG00000059970	heat shock protein 2 [Source:MGI Symbol;Acc:MGI:96243]	Hspa2	7.03	0
ENSMUSG00000040055	gap junction protein, beta 6 [Source:MGI Symbol;Acc:MGI:107588]	Gjb6	7.03	0.000701
ENSMUSG00000053012	lysine-rich coiled-coil 1 [Source:MGI Symbol;Acc:MGI:1889377]	Krcc1	7.05	0.006486
ENSMUSG00000102672	predicted gene, 37105 [Source:MGI Symbol;Acc:MGI:5610333]		7.09	0.004477
ENSMUSG00000030849	fibroblast growth factor receptor 2 [Source:MGI Symbol;Acc:MGI:95523]	Fgfr2	7.1	0
ENSMUSG00000029233	steroid 5 alpha-reductase 3 [Source:MGI Symbol;Acc:MGI:1930252]	Srd5a3	7.1	0.001161
ENSMUSG00000045333	zinc finger protein 423 [Source:MGI Symbol;Acc:MGI:1891217]	Zfp423	7.11	0
ENSMUSG00000033209	tetratricopeptide repeat domain 28 [Source:MGI Symbol;Acc:MGI:2140873]	Ttc28	7.13	0.002175
ENSMUSG00000035270	interphotoreceptor matrix proteoglycan 2 [Source:MGI Symbol;Acc:MGI:3044955]	Impg2	7.14	0.00318
ENSMUSG00000003526	proline dehydrogenase [Source:MGI Symbol;Acc:MGI:97770]	Prodh	7.16	0.000494
ENSMUSG00000016239	LON peptidase N-terminal domain and ring finger 3 [Source:MGI Symbol;Acc:MGI:1921615]	Lonrf3	7.16	0.000842
ENSMUSG00000029155	spermatogenesis associated 18 [Source:MGI Symbol;Acc:MGI:1920722]	Spata18	7.19	3.2e-05
ENSMUSG00000021238	aldehyde dehydrogenase family 6, subfamily A1 [Source:MGI Symbol;Acc:MGI:1915077]	Aldh6a1	7.19	0.000299
ENSMUSG00000042726	TRAF type zinc finger domain containing 1 [Source:MGI Symbol;Acc:MGI:1923551]	Trafd1	7.19	0.009103
ENSMUSG00000027676	coiled-coil domain containing 39 [Source:MGI Symbol;Acc:MGI:1289263]	Ccdc39	7.22	0
ENSMUSG00000027935	RAB13, member RAS oncogene family [Source:MGI Symbol;Acc:MGI:1927232]	Rab13	7.25	0.008904
ENSMUSG00000029528	paxillin [Source:MGI Symbol;Acc:MGI:108295]	Pxn	7.29	1e-06
ENSMUSG00000021592	arylsulfatase K [Source:MGI Symbol;Acc:MGI:1924291]	Arsk	7.3	7.2e-05
ENSMUSG00000006763	serum amyloid A-like 1 [Source:MGI Symbol;Acc:MGI:1926185]	Saal1	7.43	0.005949
ENSMUSG00000096795	zinc finger protein 433 [Source:MGI Symbol;Acc:MGI:1920860]	Zfp433;Gm32687	7.46	0.00267
ENSMUSG00000019232	ethanolamine phosphate phospholyase [Source:MGI Symbol;Acc:MGI:1919010]	Etnppl	7.51	0.000156
ENSMUSG00000030788	ring finger protein 141 [Source:MGI Symbol;Acc:MGI:1914400]	Rnf141	7.51	0.000623
ENSMUSG00000035413	transmembrane protein 98 [Source:MGI Symbol;Acc:MGI:1923457]	Tmem98	7.51	0.005721
ENSMUSG00000045954	serum deprivation response [Source:MGI Symbol;Acc:MGI:99513]	Sdpr	7.53	3.6e-05
ENSMUSG00000060149	cDNA sequence BC002059 [Source:MGI Symbol;Acc:MGI:2384864]		7.54	0.009664
ENSMUSG00000029413	N-acylethanolamine acid amidase [Source:MGI Symbol;Acc:MGI:1914361]	Naaa	7.55	0.000168
ENSMUSG00000062981	mitochondrial ribosomal protein L42 [Source:MGI Symbol;Acc:MGI:1333774]	Mrpl42	7.6	0.000849
ENSMUSG00000095362	predicted gene 14325 [Source:MGI Symbol;Acc:MGI:3702875]	Gm14325	7.62	0.001254
ENSMUSG00000052738	succinate-CoA ligase, GDP-forming, alpha subunit [Source:MGI Symbol;Acc:MGI:1927234]	Suclg1	7.67	0.000237
ENSMUSG00000002409	dual-specificity tyrosine-(Y)-phosphorylation regulated kinase 1b [Source:MGI Symbol;Acc:MGI:1330302]	Dyrk1b	7.68	4e-06
ENSMUSG00000052446	zinc finger protein 961 [Source:MGI Symbol;Acc:MGI:3583954]	Zfp961	7.69	0.001339
ENSMUSG00000055228	zinc finger protein 935 [Source:MGI Symbol;Acc:MGI:1918758]	Zfp935;Gm36298	7.73	0.002843
ENSMUSG00000019892	leucine-rich repeats and IQ motif containing 1 [Source:MGI Symbol;Acc:MGI:1922228]	Lrriq1	7.74	0
ENSMUSG00000050751	piggyBac transposable element derived 5 [Source:MGI Symbol;Acc:MGI:2429955]	Pgbd5	7.74	5.6e-05
ENSMUSG00000030094	xeroderma pigmentosum, complementation group C [Source:MGI Symbol;Acc:MGI:103557]	Xpc	7.75	0.000366
ENSMUSG00000035107	discoidin, CUB and LCCL domain containing 2 [Source:MGI Symbol;Acc:MGI:1920629]	Dcbld2	7.77	0.002022
ENSMUSG00000001827	folate receptor 1 (adult) [Source:MGI Symbol;Acc:MGI:95568]	Folr1	7.77	0.002987
ENSMUSG00000026836	activin A receptor, type 1 [Source:MGI Symbol;Acc:MGI:87911]	Acvr1	7.77	0.003078
ENSMUSG00000018697	apoptosis antagonizing transcription factor [Source:MGI Symbol;Acc:MGI:1929608]	Aatf	7.85	0.0062
ENSMUSG00000060176	kinesin family member 27 [Source:MGI Symbol;Acc:MGI:1922300]	Kif27	7.86	3e-06
ENSMUSG00000071252	RIKEN cDNA 2210408I21 gene [Source:MGI Symbol;Acc:MGI:1919621]	2210408I21Rik	7.87	0.000109
ENSMUSG00000056536	phosphatidylinositol glycan anchor biosynthesis, class N [Source:MGI Symbol;Acc:MGI:1351629]	Pign	7.9	0.000109
ENSMUSG00000073293	nudix (nucleoside diphosphate linked moiety X)-type motif 10 [Source:MGI Symbol;Acc:MGI:2147931]	Nudt10	7.93	0.000768
ENSMUSG00000031521	aspartylglucosaminidase [Source:MGI Symbol;Acc:MGI:104873]	Aga	7.95	0.001567
ENSMUSG00000026274	PAS domain containing serine/threonine kinase [Source:MGI Symbol;Acc:MGI:2155936]	Pask	7.98	0.000633
ENSMUSG00000032374	procollagen lysine, 2-oxoglutarate 5-dioxygenase 2 [Source:MGI Symbol;Acc:MGI:1347007]	Plod2	7.99	0
ENSMUSG00000027070	low density lipoprotein receptor-related protein 2 [Source:MGI Symbol;Acc:MGI:95794]	Lrp2	8.03	0
ENSMUSG00000002602	AXL receptor tyrosine kinase [Source:MGI Symbol;Acc:MGI:1347244]	Axl	8.03	1.7e-05
ENSMUSG00000056832	tetratricopeptide repeat domain 26 [Source:MGI Symbol;Acc:MGI:2444853]	Ttc26	8.05	0.000242
ENSMUSG00000062210	tumor necrosis factor, alpha-induced protein 8 [Source:MGI Symbol;Acc:MGI:2147191]	Tnfaip8	8.05	0.000414
ENSMUSG00000026917	WD repeat domain 5 [Source:MGI Symbol;Acc:MGI:2155884]	Wdr5	8.05	0.002995
ENSMUSG00000085363	predicted gene 15478 [Source:MGI Symbol;Acc:MGI:3705145]		8.07	0
ENSMUSG00000035293	G2/M-phase specific E3 ubiquitin ligase [Source:MGI Symbol;Acc:MGI:2444298]	G2e3	8.1	4e-06
ENSMUSG00000062778	chitinase, acidic 1 [Source:MGI Symbol;Acc:MGI:1932052]	Chia1	8.13	0.001322
ENSMUSG00000027452	acyl-CoA synthetase short-chain family member 1 [Source:MGI Symbol;Acc:MGI:1915988]	Acss1	8.17	0
ENSMUSG00000086158	cell cycle progression 1, opposite strand [Source:MGI Symbol;Acc:MGI:3648770]	Ccpg1os	8.19	2e-06
ENSMUSG00000040936	unc-51-like kinase 4 [Source:MGI Symbol;Acc:MGI:1921622]	Ulk4	8.19	0.002178
ENSMUSG00000040473	cilia and flagella associated protein 69 [Source:MGI Symbol;Acc:MGI:2443778]	Cfap69	8.22	0
ENSMUSG00000027878	notch 2 [Source:MGI Symbol;Acc:MGI:97364]	Notch2	8.23	0
ENSMUSG00000027171	proline rich Gla (G-carboxyglutamic acid) 4 (transmembrane) [Source:MGI Symbol;Acc:MGI:2442211]	Prrg4	8.24	0.001493
ENSMUSG00000069895	ataxin 1-like [Source:MGI Symbol;Acc:MGI:3694797]	Atxn1l	8.26	0
ENSMUSG00000075225	coiled-coil domain containing 162 [Source:MGI Symbol;Acc:MGI:1923223]		8.27	1e-06
ENSMUSG00000093606	RIKEN cDNA B130034C11 gene [Source:MGI Symbol;Acc:MGI:3041186]		8.27	0.008127
ENSMUSG00000024667	transmembrane protein 216 [Source:MGI Symbol;Acc:MGI:1920020]	Tmem216	8.28	7e-06
ENSMUSG00000071266	zinc finger protein 946 [Source:MGI Symbol;Acc:MGI:1921399]	Zfp946	8.3	0.001746
ENSMUSG00000038756	tubulin tyrosine ligase-like family, member 6 [Source:MGI Symbol;Acc:MGI:2683461]	Ttll6	8.31	0
ENSMUSG00000071647	echinoderm microtubule associated protein like 3 [Source:MGI Symbol;Acc:MGI:2387612]	Eml3	8.37	0.002799
ENSMUSG00000030619	embryonic ectoderm development [Source:MGI Symbol;Acc:MGI:95286]	Eed	8.37	0.004165
ENSMUSG00000028089	chromodomain helicase DNA binding protein 1-like [Source:MGI Symbol;Acc:MGI:1915308]	Chd1l	8.38	0.000509
ENSMUSG00000038146	notch 3 [Source:MGI Symbol;Acc:MGI:99460]	Notch3	8.4	0.007312
ENSMUSG00000028232	transmembrane protein 68 [Source:MGI Symbol;Acc:MGI:1919348]	Tmem68	8.43	0.000156
ENSMUSG00000058388	putative homeodomain transcription factor 1 [Source:MGI Symbol;Acc:MGI:1332671]	Phtf1	8.45	0
ENSMUSG00000019715	GLE1 RNA export mediator (yeast) [Source:MGI Symbol;Acc:MGI:1921662]	Gle1	8.45	0.00033
ENSMUSG00000049422	coiled-coil-helix-coiled-coil-helix domain containing 10 [Source:MGI Symbol;Acc:MGI:2143558]	Chchd10	8.46	3.3e-05
ENSMUSG00000004044	polymerase I and transcript release factor [Source:MGI Symbol;Acc:MGI:1277968]	Ptrf	8.47	1e-06
ENSMUSG00000091542	predicted gene 17167 [Source:MGI Symbol;Acc:MGI:4937994]		8.48	0.007921
ENSMUSG00000032231	annexin A2 [Source:MGI Symbol;Acc:MGI:88246]	Anxa2	8.51	0
ENSMUSG00000021900	biotinidase [Source:MGI Symbol;Acc:MGI:1347001]	Btd	8.51	2.1e-05
ENSMUSG00000052221	protein phosphatase 1, regulatory subunit 36 [Source:MGI Symbol;Acc:MGI:2684916]	Ppp1r36	8.54	0
ENSMUSG00000038070	centlein, centrosomal protein [Source:MGI Symbol;Acc:MGI:2443104]	Cntln	8.55	8.8e-05
ENSMUSG00000031938	RIKEN cDNA 4931406C07 gene [Source:MGI Symbol;Acc:MGI:1918234]	4931406C07Rik	8.56	5e-06
ENSMUSG00000025366	extended synaptotagmin-like protein 1 [Source:MGI Symbol;Acc:MGI:1344426]	Esyt1	8.57	0.004057
ENSMUSG00000027378	nephronophthisis 1 (juvenile) homolog (human) [Source:MGI Symbol;Acc:MGI:1858233]	Nphp1	8.59	0.000658
ENSMUSG00000020605	HCLS1 binding protein 3 [Source:MGI Symbol;Acc:MGI:1913224]	Hs1bp3	8.59	0.009756
ENSMUSG00000071550	cilia and flagella associated protein 44 [Source:MGI Symbol;Acc:MGI:1277238]	Cfap44	8.61	0
ENSMUSG00000028229	regulator of microtubule dynamics 1 [Source:MGI Symbol;Acc:MGI:1913552]	Rmdn1	8.61	2.2e-05
ENSMUSG00000035032	NIMA (never in mitosis gene a)-related expressed kinase 11 [Source:MGI Symbol;Acc:MGI:2442276]	Nek11	8.63	0.008296
ENSMUSG00000066026	dehydrogenase/reductase (SDR family) member 3 [Source:MGI Symbol;Acc:MGI:1315215]	Dhrs3	8.66	0.008155
ENSMUSG00000075585	RIKEN cDNA 6330403L08 gene [Source:MGI Symbol;Acc:MGI:1917994]		8.67	0.002455
ENSMUSG00000000751	replication protein A1 [Source:MGI Symbol;Acc:MGI:1915525]	Rpa1	8.67	0.00357
ENSMUSG00000061718	protein phosphatase 1, regulatory (inhibitor) subunit 1B [Source:MGI Symbol;Acc:MGI:94860]	Ppp1r1b	8.68	0.009093
ENSMUSG00000038302	lactation elevated 1 [Source:MGI Symbol;Acc:MGI:2148801]	Lace1	8.74	0.000106
ENSMUSG00000097337	predicted gene, 26606 [Source:MGI Symbol;Acc:MGI:5477100]		8.74	0.006046
ENSMUSG00000019842	TRAF3 interacting protein 2 [Source:MGI Symbol;Acc:MGI:2143599]	Traf3ip2	8.77	3e-06
ENSMUSG00000028266	LIM domain only 4 [Source:MGI Symbol;Acc:MGI:109360]	Lmo4	8.78	0
ENSMUSG00000051590	mitogen-activated protein kinase kinase kinase 19 [Source:MGI Symbol;Acc:MGI:1203481]	Map3k19	8.79	4e-05
ENSMUSG00000078862	predicted gene 14326 [Source:MGI Symbol;Acc:MGI:3709298]	Gm14391;Gm14326	8.8	0.00111
ENSMUSG00000027684	MDS1 and EVI1 complex locus [Source:MGI Symbol;Acc:MGI:95457]	Mecom	8.8	0.004862
ENSMUSG00000026575	NME/NM23 family member 7 [Source:MGI Symbol;Acc:MGI:2449121]	Nme7	8.8	0.008848
ENSMUSG00000031583	Werner syndrome homolog (human) [Source:MGI Symbol;Acc:MGI:109635]	Wrn;LOC10524246	8.87	0
ENSMUSG00000048612	myoferlin [Source:MGI Symbol;Acc:MGI:1919192]	Myof	8.88	8.1e-05
ENSMUSG00000044674	frizzled homolog 1 (Drosophila) [Source:MGI Symbol;Acc:MGI:1196625]	Fzd1	8.88	0.000563
ENSMUSG00000040188	secretory carrier membrane protein 2 [Source:MGI Symbol;Acc:MGI:1346518]	Scamp2	8.89	0.008569
ENSMUSG00000034227	forkhead box J1 [Source:MGI Symbol;Acc:MGI:1347474]	Foxj1	8.9	2e-06
ENSMUSG00000073591	protocadherin beta 22 [Source:MGI Symbol;Acc:MGI:2136760]	Pcdhb22	8.9	0.008468
ENSMUSG00000021363	male germ cell-associated kinase [Source:MGI Symbol;Acc:MGI:96913]	Mak	8.96	0
ENSMUSG00000031935	mediator complex subunit 17 [Source:MGI Symbol;Acc:MGI:2182585]	Med17	9.01	0.008085
ENSMUSG00000004815	diacylglycerol kinase, theta [Source:MGI Symbol;Acc:MGI:102918]	Dgkq	9.01	0.009276
ENSMUSG00000027544	nuclear factor of activated T cells, cytoplasmic, calcineurin dependent 2 [Source:MGI Symbol;Acc:MGI:102463]	Nfatc2	9.02	2e-06
ENSMUSG00000071711	mercaptopyruvate sulfurtransferase [Source:MGI Symbol;Acc:MGI:2179733]	Mpst	9.02	0.009509
ENSMUSG00000021234	family with sequence similarity 161, member B [Source:MGI Symbol;Acc:MGI:2443027]	Fam161b	9.03	1e-06
ENSMUSG00000026385	diazepam binding inhibitor [Source:MGI Symbol;Acc:MGI:94865]	Dbi	9.05	0
ENSMUSG00000055370	predicted gene 9968 [Source:MGI Symbol;Acc:MGI:3642146]		9.07	0.009158
ENSMUSG00000027255	ADP-ribosylation factor GTPase activating protein 2 [Source:MGI Symbol;Acc:MGI:1924288]	Arfgap2	9.09	0.000203
ENSMUSG00000036570	FXYD domain-containing ion transport regulator 1 [Source:MGI Symbol;Acc:MGI:1889273]	Fxyd1	9.15	0.000654
ENSMUSG00000071757	zinc fingers and homeoboxes 2 [Source:MGI Symbol;Acc:MGI:2683087]	Zhx2	9.18	0
ENSMUSG00000048878	hexamethylene bis-acetamide inducible 1 [Source:MGI Symbol;Acc:MGI:2385923]	Hexim1	9.18	0.00606
ENSMUSG00000050994	androglobin [Source:MGI Symbol;Acc:MGI:3605549]	Adgb	9.19	8.1e-05
ENSMUSG00000022807	oxysterol binding protein-like 11 [Source:MGI Symbol;Acc:MGI:2146553]	Osbpl11	9.19	0.002151
ENSMUSG00000024665	fatty acid desaturase 2 [Source:MGI Symbol;Acc:MGI:1930079]	Fads2	9.2	0
ENSMUSG00000026875	TNF receptor-associated factor 1 [Source:MGI Symbol;Acc:MGI:101836]	Traf1	9.21	0
ENSMUSG00000003849	NAD(P)H dehydrogenase, quinone 1 [Source:MGI Symbol;Acc:MGI:103187]	Nqo1	9.23	0.007014
ENSMUSG00000103749	protocadherin gamma subfamily B, 5 [Source:MGI Symbol;Acc:MGI:1935196]	Pcdhgb5	9.23	0.007352
ENSMUSG00000039911	splA/ryanodine receptor domain and SOCS box containing 1 [Source:MGI Symbol;Acc:MGI:1921896]	Spsb1	9.25	0.006048
ENSMUSG00000026181	protein phosphatase 1F (PP2C domain containing) [Source:MGI Symbol;Acc:MGI:1918464]	Ppm1f	9.26	0.002125
ENSMUSG00000043020	WD repeat domain 63 [Source:MGI Symbol;Acc:MGI:3045269]	Wdr63	9.31	0.00259
ENSMUSG00000004500	zinc finger protein 324 [Source:MGI Symbol;Acc:MGI:2444641]	Zfp324	9.35	0.000309
ENSMUSG00000039043	RIKEN cDNA 2610034B18 gene [Source:MGI Symbol;Acc:MGI:1917670]	2610034B18Rik	9.38	0.004456
ENSMUSG00000034951	component of oligomeric golgi complex 7 [Source:MGI Symbol;Acc:MGI:2685013]	Cog7	9.41	1e-06
ENSMUSG00000018239	zinc finger, CCHC domain containing 10 [Source:MGI Symbol;Acc:MGI:1196228]	Zcchc10	9.41	0.000849
ENSMUSG00000049154	family with sequence similarity 183, member B [Source:MGI Symbol;Acc:MGI:1922679]	Fam183b	9.41	0.002053
ENSMUSG00000052593	a disintegrin and metallopeptidase domain 17 [Source:MGI Symbol;Acc:MGI:1096335]	Adam17	9.41	0.002738
ENSMUSG00000033157	abhydrolase domain containing 10 [Source:MGI Symbol;Acc:MGI:2442422]	Abhd10	9.43	0.007367
ENSMUSG00000056055	S-antigen, retina and pineal gland (arrestin) [Source:MGI Symbol;Acc:MGI:98227]	Sag	9.45	0.000979
ENSMUSG00000044734	serine (or cysteine) peptidase inhibitor, clade B, member 1a [Source:MGI Symbol;Acc:MGI:1913472]	Serpinb1a	9.46	0.006377
ENSMUSG00000049538	a disintegrin-like and metallopeptidase (reprolysin type) with thrombospondin type 1 motif, 16 [Source:MGI Symbol;Acc:MGI:2429637]	Adamts16	9.48	0.006731
ENSMUSG00000046186	CD109 antigen [Source:MGI Symbol;Acc:MGI:2445221]	Cd109	9.5	0
ENSMUSG00000030340	sodium channel, nonvoltage-gated 1 alpha [Source:MGI Symbol;Acc:MGI:101782]	Scnn1a	9.5	0.000738
ENSMUSG00000102543	protocadherin gamma subfamily C, 5 [Source:MGI Symbol;Acc:MGI:1935205]	Pcdhgc5	9.51	4e-06
ENSMUSG00000029570	LFNG O-fucosylpeptide 3-beta-N-acetylglucosaminyltransferase [Source:MGI Symbol;Acc:MGI:1095413]	Lfng	9.51	0.005718
ENSMUSG00000046101	minichromosome maintenance domain containing 2 [Source:MGI Symbol;Acc:MGI:3045334]	Mcmdc2	9.52	0.001219
ENSMUSG00000025574	thymidine kinase 1 [Source:MGI Symbol;Acc:MGI:98763]	Tk1	9.52	0.00994
ENSMUSG00000037922	B cell scaffold protein with ankyrin repeats 1 [Source:MGI Symbol;Acc:MGI:2442120]	Bank1	9.54	0.006402
ENSMUSG00000045282	transmembrane protein 86B [Source:MGI Symbol;Acc:MGI:1915505]	Tmem86b	9.56	0.004828
ENSMUSG00000021240	ATP-binding cassette, sub-family D (ALD), member 4 [Source:MGI Symbol;Acc:MGI:1349217]	Abcd4	9.56	0.007701
ENSMUSG00000036249	RNA binding motif protein 43 [Source:MGI Symbol;Acc:MGI:1918934]	Rbm43	9.58	1e-06
ENSMUSG00000031987	egl-9 family hypoxia-inducible factor 1 [Source:MGI Symbol;Acc:MGI:1932286]	Egln1	9.59	3e-06
ENSMUSG00000022687	biregional cell adhesion molecule-related/down-regulated by oncogenes (Cdon) binding protein [Source:MGI Symbol;Acc:MGI:2151153]	Boc	9.59	0.000962
ENSMUSG00000066839	ECSIT homolog (Drosophila) [Source:MGI Symbol;Acc:MGI:1349469]	Ecsit	9.59	0.001597
ENSMUSG00000046192	IQ motif and ubiquitin domain containing [Source:MGI Symbol;Acc:MGI:3041159]	Iqub	9.6	1.1e-05
ENSMUSG00000000732	icos ligand [Source:MGI Symbol;Acc:MGI:1354701]	Icosl	9.6	0.001925
ENSMUSG00000085249	predicted gene 12847 [Source:MGI Symbol;Acc:MGI:3650822]		9.64	0
ENSMUSG00000056204	pyroglutamyl-peptidase I [Source:MGI Symbol;Acc:MGI:1913772]	Pgpep1	9.67	2.2e-05
ENSMUSG00000033053	RIKEN cDNA 1700028P14 gene [Source:MGI Symbol;Acc:MGI:1914733]	1700028P14Rik	9.68	0
ENSMUSG00000087556	predicted gene 15764 [Source:MGI Symbol;Acc:MGI:3783206]		9.68	0.005818
[truncated: 2,485 more rows]
